# Supplementary material for: Infection and Inflammation in Schizophrenia and Bipolar Disorder: A Genome Wide Study for Interactions with Genetic Variation
Source: PLoS One. 2015 Mar 17;10(3):e0116696. doi: 10.1371/journal.pone.0116696 (PMC4363491; doi:10.1371/journal.pone.0116696)
Supplement: S1 Dataset — (TXT) [file pone.0116696.s001.txt]

FAMID	ID	status	sz_case_control	bp_case_control	family_SZ	family_BP	sex	MOM_ID	FA_ID	age_at_plasma	plate	storageYears	cmvigg_z_r1	toxoigg_z_r1	hsv1igg_z_r1	hhv6igg_z_r1	crp_79102_z_r1	gliadinigg_z_r1
141321	1413212317	Sz/Sza	NA	NA	NA	NA	M	NA	NA	48.42	32	2.6667	-1.0610	-0.4878	1.1425	-1.3152	-2.5209	-1.6668
141321	1413212343	Sz/Sza	case	NA	NA	NA	F	NA	NA	50.75	11	13.0833	2.8222	0.9245	-4.1999	-0.6828	-2.6016	-0.6230
151651	1516511214	Sz/Sza	case	NA	NA	NA	M	NA	NA	52.42	27	1.2500	-1.3711	0.6167	-2.3323	0.0062	-1.2571	-0.6617
189261	1892611213	Sz/Sza	case	NA	NA	NA	M	NA	NA	61.42	25	2.5000	-2.8991	3.4558	-3.4629	0.9370	-1.0555	0.3637
189264	1892641213	Sz/Sza	case	NA	NA	NA	M	NA	NA	62.83	27	1.2500	2.5938	3.4641	4.9872	-1.4892	1.6189	0.7688
189265	1892651244	Bipolar	NA	case	NA	NA	F	NA	NA	46.17	25	2.5000	3.9359	0.0787	1.9559	0.8816	1.8497	0.4717
189266	1892661215	Sz/Sza	case	NA	NA	NA	M	NA	NA	46.92	26	2.0833	-0.9191	-2.4129	4.7831	-1.3044	0.8386	-1.2292
189269	1892691213	Bipolar	NA	case	NA	child	M	1892692258	1892692308	43.75	27	1.6667	0.5089	3.7858	-2.0139	0.1037	1.4094	0.9434
189269	1892692258	other	NA	NA	NA	father	M	NA	NA	69.5	15	4.5000	1.4561	4.4307	0.1240	0.9689	-0.0712	1.3001
189269	1892692308	other	NA	NA	NA	mother	F	NA	NA	62.67	15	4.5000	3.3285	3.8063	-6.6651	-0.3216	2.9814	1.0867
189270	1892701243	Sz/Sza	case	NA	NA	NA	F	NA	NA	59	32	4.0000	-1.8757	-0.2799	3.2163	-0.7974	-0.7763	1.2627
189271	1892711215	Sz/Sza	case	NA	NA	NA	M	NA	NA	37.5	26	3.5000	-1.0942	-0.5231	-0.4643	0.2806	-1.9234	0.3330
189272	1892721245	Sz/Sza	case	NA	NA	NA	F	NA	NA	47.67	26	3.0833	-0.5999	1.0011	-4.0856	-4.5746	1.0410	-1.7570
189273	1892731244	Sz/Sza	case	NA	NA	NA	F	NA	NA	62.92	28	3.5000	-1.5297	0.6936	-1.3317	-0.5515	3.4725	0.7330
189274	1892741245	Sz/Sza	case	NA	NA	NA	F	NA	NA	55	26	3.0833	3.7135	3.3197	-0.8762	-0.4871	0.9903	0.3465
189276	1892761214	Sz/Sza	case	NA	NA	NA	M	NA	NA	57.33	28	3.5000	-0.9892	-0.4782	1.0639	1.1267	-0.6721	0.1662
189277	1892771243	Sz/Sza	case	NA	NA	NA	F	NA	NA	65.67	26	2.0833	-2.4737	-0.5060	-2.8615	-0.2880	-6.9638	-1.1249
189283	1892831213	Sz/Sza	case	NA	NA	NA	M	NA	NA	66.08	28	4.0833	-0.9225	4.3001	1.4970	0.3179	0.3112	-0.0766
189284	1892841213	Sz/Sza	case	NA	NA	NA	M	NA	NA	43.83	27	1.7500	-0.5675	-0.3211	-4.2663	0.3513	-1.1305	-5.6225
189285	1892851244	Sz/Sza	case	NA	child	NA	F	1892852258	1892852308	36.08	27	1.7500	-0.8126	-0.3629	2.6585	0.2695	-4.7452	0.6233
189285	1892852258	other	NA	NA	NA	NA	M	NA	NA	68.58	15	4.5000	2.8787	3.3540	4.6677	-3.7479	0.3868	-0.7723
189285	1892852308	other	NA	NA	mother	NA	F	NA	NA	60	15	4.5000	1.4835	1.4979	1.6170	-2.9150	-2.5790	1.0631
189287	1892871244	Bipolar	NA	case	NA	NA	F	NA	NA	51.25	28	4.1667	3.4112	0.4473	-3.9528	1.6253	0.8595	-2.2832
189289	1892891243	Sz/Sza	case	NA	NA	NA	F	NA	NA	58.83	28	4.0833	3.3539	0.3394	3.9535	1.9902	-1.7056	0.0805
189291	1892911213	Sz/Sza	case	NA	child	NA	M	1892912258	1892912308	46.5	28	4.0833	3.4444	0.8276	-2.8487	0.7992	-1.4202	0.6501
189291	1892912258	other	NA	NA	father	NA	M	NA	NA	72.67	28	4.0833	3.3951	0.4056	3.5986	0.2351	1.1146	0.2479
189291	1892912308	Bipolar	NA	case	mother	NA	F	NA	NA	67.58	28	4.0833	-0.3404	-1.0469	4.8396	0.3206	2.1210	-0.5749
189293	1892931247	Sz/Sza	case	NA	NA	NA	F	NA	NA	30.08	32	4.0833	-1.8775	0.6608	-0.4037	1.1821	1.5837	-2.8231
189297	1892971213	Bipolar	NA	case	NA	NA	M	NA	NA	36.92	28	3.7500	-1.7928	0.2749	-2.2140	0.9258	2.5351	2.1355
189301	1893011214	Bipolar	NA	case	NA	NA	M	NA	NA	50.75	26	3.6667	-0.1583	-0.3556	-1.7953	1.5520	-0.8110	0.1050
189302	1893021214	Sz/Sza	case	NA	child	NA	M	1893022258	1893022308	48.58	26	3.5000	0.1759	0.6416	-1.1082	1.0412	-0.0801	0.5559
189302	1893022258	other	NA	NA	father	NA	M	NA	NA	79.5	26	2.9167	3.6949	4.0138	4.6186	-3.2194	-1.5180	1.5943
189302	1893022308	other	NA	NA	mother	NA	F	NA	NA	76.42	26	2.9167	-2.7364	-0.9913	5.0719	-1.1106	-1.1960	-0.2706
189303	1893031213	Sz/Sza	case	NA	NA	NA	M	NA	NA	57.5	28	3.5000	2.8329	3.8932	4.2133	0.4265	-1.2798	0.2505
189304	1893041214	Sz/Sza	case	NA	NA	NA	M	NA	NA	30.58	26	3.5833	3.6962	-0.3518	-2.4123	0.9313	-2.5562	-0.3486
189307	1893070213	Sz/Sza	case	NA	NA	NA	M	NA	NA	27	25	3.2500	-0.5253	0.4099	2.1275	-0.4117	3.9594	1.0702
189308	1893080213	Sz/Sza	case	NA	NA	NA	M	NA	NA	19.67	25	3.2500	-0.4192	2.2334	-2.0295	-9.6133	3.4499	1.0948
189310	1893100213	Sz/Sza	case	NA	NA	NA	M	NA	NA	53.83	25	3.2500	-1.0993	-0.4457	-2.3515	-0.0892	0.9275	0.8201
189311	1893110213	Sz/Sza	case	NA	NA	NA	F	NA	NA	46.5	31	3.2500	-1.9942	0.1606	4.2866	-2.0641	2.3685	-0.4658
189312	1893120213	Sz/Sza	case	NA	NA	NA	F	NA	NA	46	25	3.2500	2.9251	-0.3145	3.9097	-0.1299	1.5125	-0.7797
189318	1893182343	Bipolar	NA	case	NA	NA	F	NA	NA	61.17	26	2.8333	3.8442	3.5317	4.8310	0.7888	-0.4969	0.2115
189320	1893201244	Sz/Sza	case	NA	child	NA	F	1893202258	1893202308	26.92	27	2.0000	0.0301	-0.5549	-2.6949	0.6883	-0.4557	0.3387
189320	1893202258	other	NA	NA	father	NA	M	NA	NA	54.67	27	2.0000	0.7918	-0.4845	-2.6949	0.0661	0.4693	0.3049
189320	1893202308	other	NA	NA	mother	NA	F	NA	NA	53.67	31	2.0000	-1.1039	-0.7825	-0.5684	0.9795	-0.6980	0.4416
189321	1893211243	Sz/Sza	case	NA	NA	NA	F	NA	NA	67.17	32	1.9167	-1.3988	0.3537	-1.4425	-0.5360	1.9006	1.6953
189324	1893242259	other	NA	NA	father	NA	M	NA	NA	72.08	27	1.9167	-0.2205	0.2002	-1.4174	0.4668	-0.0965	2.5837
189324	1893242308	other	NA	NA	mother	NA	F	NA	NA	62.33	27	1.9167	0.1239	-0.9034	4.7176	-0.9846	-2.8478	0.7012
189324	1893242418	Sz/Sza	case	NA	child	NA	M	1893242259	1893242308	27.5	27	2.0000	0.0122	0.4330	-2.4725	-0.7259	-1.8053	1.1512
189327	1893271244	Sz/Sza	case	NA	child	NA	F	1893272258	1893272308	46.17	27	2.0000	1.2397	3.7897	3.9834	-2.8133	1.4254	-0.7568
189327	1893272258	other	NA	NA	father	NA	M	NA	NA	78.17	27	2.0000	1.0182	-0.0524	4.0056	-0.5921	-0.1896	0.7665
189327	1893272308	other	NA	NA	mother	NA	F	NA	NA	74.75	27	2.0000	-0.1804	-0.5310	4.5121	-3.6090	-0.7371	-0.2297
199261	1992610213	Sz/Sza	case	NA	NA	NA	F	NA	NA	57.17	32	2.5833	-4.5828	-1.6215	4.5576	1.3466	-0.4457	0.1101
199262	1992620213	Sz/Sza	case	NA	NA	NA	M	NA	NA	50.92	31	4.2500	-2.6147	0.0767	4.3213	0.0626	0.2298	-0.6951
199276	1992760213	Bipolar	NA	case	NA	NA	F	NA	NA	54.58	26	2.1667	-1.4981	-0.6887	-3.2286	-0.9706	-2.3494	0.7177
199284	1992840213	Sz/Sza	case	NA	NA	NA	F	NA	NA	59.08	25	2.5833	-1.1871	4.4869	3.5562	1.5351	0.1009	0.5842
199286	1992860213	Sz/Sza	case	NA	NA	NA	M	NA	NA	50.33	31	4.2500	-1.6591	-0.2583	4.2890	1.5196	1.2846	-3.1028
199291	1992910213	Sz/Sza	case	NA	NA	NA	M	NA	NA	54.83	26	2.3333	-0.2216	3.1978	4.9850	-2.1522	2.9078	-2.3321
199298	1992980213	Bipolar	NA	case	NA	NA	F	NA	NA	27.42	27	1.5833	2.7187	1.7568	-2.4499	0.8144	-0.5261	-0.3851
199308	1993080213	Sz/Sza	case	NA	NA	NA	F	NA	NA	56.08	25	2.5000	-1.5656	4.0848	-2.8254	-0.4866	-0.0555	0.0134
199312	1993120213	Sz/Sza	case	NA	NA	NA	M	NA	NA	39.92	26	2.1667	1.9778	-0.2268	-1.0818	-1.1879	-1.6490	2.2912
199317	1993170213	Sz/Sza	case	NA	NA	NA	F	NA	NA	65.75	25	2.5000	-1.4768	0.3046	-2.6328	0.3046	2.9363	-0.0194
209262	2092621213	Sz/Sza	case	NA	NA	NA	M	NA	NA	41.92	19	11.5833	-2.5045	-0.6771	-2.9397	0.2741	0.5408	-0.1646
209265	2092651215	Bipolar	NA	case	NA	child	M	2092652258	2092652308	31	27	1.3333	2.5288	0.4993	-1.7202	1.2424	1.0601	0.6581
209265	2092652258	other	NA	NA	NA	father	M	NA	NA	58.58	14	11.6667	3.5711	4.3163	3.9429	1.0221	0.4429	-1.3849
209265	2092652308	other	NA	NA	NA	mother	F	NA	NA	55.75	14	11.6667	2.4411	-0.4470	2.9056	1.4561	1.1429	0.9708
209266	2092661214	Sz/Sza	case	NA	child	NA	M	2092662258	2092662308	43.5	18	11.6667	-0.6440	-0.3845	-2.6520	0.9460	0.7535	-0.3642
209266	2092662258	other	NA	NA	father	NA	M	NA	NA	70.92	18	11.6667	-0.1074	3.7434	4.2847	0.4333	0.3367	1.4913
209266	2092662308	other	NA	NA	mother	NA	F	NA	NA	68.67	18	11.6667	-3.8299	4.0964	-0.2369	-1.8832	-2.3054	-0.8532
209267	2092671243	Bipolar	NA	case	NA	child	F	2092672258	2092672308	52.58	28	1.4167	-3.8748	0.3290	-1.9674	0.9386	2.2336	0.5222
209267	2092672258	other	NA	NA	NA	father	M	NA	NA	70.08	18	11.6667	-2.0644	0.2876	4.3354	-0.0038	2.0403	1.4838
209267	2092672308	other	NA	NA	NA	mother	F	NA	NA	67.33	19	11.6667	-2.8389	0.4162	-2.7218	1.2742	3.1460	-0.3148
209268	2092681243	Bipolar	NA	case	NA	child	F	2092682258	2092682308	62.58	28	4.0000	3.4215	4.0264	-4.1662	1.3330	-0.8428	-0.4527
209268	2092682258	other	NA	NA	NA	father	M	NA	NA	80	14	11.7500	1.5719	3.0273	-3.6739	-0.6510	-1.2113	-0.4245
209268	2092682308	other	NA	NA	NA	mother	F	NA	NA	75.33	14	11.7500	3.7430	4.1589	3.4665	0.8887	1.0665	0.6744
209270	2092701243	Sz/Sza	case	NA	NA	NA	F	NA	NA	59.67	23	10.3333	2.8528	-2.2520	-3.4592	0.2256	3.0803	-0.2273
209271	2092711243	Bipolar	NA	case	NA	child	F	2092712258	2092712308	49.42	20	10.9167	-1.4795	-0.1652	-2.2061	1.0566	-2.7854	1.1286
209271	2092712258	other	NA	NA	NA	father	M	NA	NA	81.83	13	9.9167	3.6899	4.2152	3.4932	0.4501	-1.3096	1.3040
209271	2092712308	other	NA	NA	NA	mother	F	NA	NA	76	12	10.1667	2.4369	-2.9671	-1.0437	-1.4837	-1.2409	2.4323
209275	2092751214	Sz/Sza	case	NA	child	NA	M	2092752258	2092752308	20.92	15	11.6667	-0.1028	-0.5726	-3.0189	1.4487	-0.7805	3.0547
209275	2092752258	other	NA	NA	father	NA	M	NA	NA	53.08	15	11.6667	-1.9274	-1.5539	-0.9104	0.2471	-0.8001	-0.5971
209275	2092752308	other	NA	NA	mother	NA	F	NA	NA	51	15	11.6667	-2.0546	-1.4131	-2.1610	0.9642	-3.1826	0.8311
209276	2092761214	Sz/Sza	case	NA	NA	NA	M	NA	NA	45.58	12	10.1667	-3.8508	-2.0342	-2.8402	1.2269	-0.3496	1.8177
209281	2092811213	Bipolar	NA	case	NA	child	M	2092812258	2092812308	45.92	23	11.1667	-2.1594	-1.6842	-3.6742	0.3711	-1.1740	0.9779
209281	2092812258	other	NA	NA	NA	father	M	NA	NA	72	23	11.1667	-1.5890	0.3055	-2.0893	0.9871	0.9803	0.0696
209281	2092812308	other	NA	NA	NA	mother	F	NA	NA	72	23	11.1667	2.1091	3.3451	4.7410	-1.4660	1.6132	-0.9699
209282	2092821213	Sz/Sza	case	NA	child	NA	M	2092822258	2092822308	54.92	26	2.2500	2.4100	1.4984	-3.2331	-0.0535	1.6792	0.5341
209284	2092842315	Sz/Sza	case	NA	NA	NA	M	NA	NA	53.42	32	3.0000	-0.2818	-0.7145	4.8574	-1.8191	-1.7465	2.0476
209290	2092901215	Sz/Sza	case	NA	child	NA	M	2092902258	2092902308	36.92	14	11.7500	-3.2457	-2.6732	-1.7353	-2.7621	1.2283	-0.3625
209290	2092902258	other	NA	NA	father	NA	M	NA	NA	67	18	11.6667	-1.3445	0.4296	-4.2369	0.4369	0.2048	0.0074
209290	2092902308	other	NA	NA	mother	NA	F	NA	NA	64.42	18	11.6667	2.9909	-1.0097	-6.8561	0.7711	1.4511	-0.0788
209293	2092931213	Sz/Sza	case	NA	child	NA	M	2092932258	2092932308	15.5	14	11.6667	1.2285	-1.2543	-5.2543	0.9093	-2.8727	-1.7749
209293	2092932258	other	NA	NA	father	NA	M	NA	NA	53.08	14	11.7500	2.4917	-0.9951	0.2490	2.1550	-0.8933	0.9454
209293	2092932308	other	NA	NA	mother	NA	F	NA	NA	44.92	14	11.7500	2.6672	-0.4101	-1.1091	1.4879	0.1988	-0.3120
209296	2092961245	Sz/Sza	case	NA	child	NA	F	2092962258	2092962308	50	25	3.3333	-0.8190	-1.1980	-2.8706	0.6011	-1.5627	-1.1921
209296	2092962258	other	NA	NA	father	NA	M	NA	NA	76.08	15	11.6667	-3.6020	-1.1114	-0.9966	1.2471	0.5875	0.8698
209296	2092962308	other	NA	NA	mother	NA	F	NA	NA	70.67	18	11.6667	-4.8299	-0.8262	-0.0537	-1.1737	0.2200	1.4014
209297	2092971214	Sz/Sza	case	NA	NA	NA	M	NA	NA	58.75	27	2.0000	-1.0367	-2.2139	-4.6949	1.1818	1.9718	0.2071
209300	2093001215	Bipolar	NA	case	NA	NA	M	NA	NA	21.17	19	11.5833	2.8099	0.8135	4.0956	-1.4009	-3.6060	1.3790
209304	2093041213	Sz/Sza	case	NA	child	NA	M	2093042258	2093042308	31.92	27	1.4167	1.0454	2.1155	4.8029	0.3830	-1.0822	1.6714
209304	2093042258	other	NA	NA	father	NA	M	NA	NA	48.67	19	11.6667	-1.0860	1.8482	3.7686	0.3495	-0.4874	0.2267
209304	2093042308	other	NA	NA	mother	NA	F	NA	NA	47.25	18	11.6667	3.4085	1.4251	3.9684	1.8081	-4.1799	1.9268
209307	2093071245	Bipolar	NA	case	NA	child	F	2093072258	2093072308	49.92	31	2.6667	3.4874	-1.3238	4.2875	-0.4206	1.0496	-1.5985
209307	2093072258	other	NA	NA	NA	father	M	NA	NA	65.08	19	11.5833	-3.0684	2.9109	3.5289	0.6923	-2.0914	-0.3066
209307	2093072308	other	NA	NA	NA	mother	F	NA	NA	64.67	19	11.5833	-2.7340	1.8393	3.1072	-0.0243	1.9918	-1.4483
209309	2093091243	Sz/Sza	case	NA	NA	NA	F	NA	NA	53.58	19	11.5833	-1.9196	3.6530	-5.1096	1.0345	1.4036	-0.7920
209313	2093131213	Bipolar	NA	case	NA	NA	M	NA	NA	20.42	22	10.4167	-1.6355	-1.5573	-4.9267	1.2239	1.8893	0.1561
209317	2093171214	Sz/Sza	case	NA	child	NA	M	2093172258	2093172308	39.83	18	11.5833	-0.6825	2.9834	-3.8174	0.3533	-1.6171	0.4339
209317	2093172258	other	NA	NA	father	NA	M	NA	NA	75.5	18	11.5833	1.6476	-1.4291	4.1924	-9.2356	1.2770	0.2516
209317	2093172308	other	NA	NA	mother	NA	F	NA	NA	72.17	18	11.5833	-0.6663	3.6785	3.3638	0.2165	-1.0052	0.3703
209326	2093262308	Bipolar	NA	NA	NA	mother	F	NA	NA	75.58	28	4.0833	3.4231	4.3969	1.2102	-1.0710	-0.0261	0.5041
209327	2093271215	Sz/Sza	case	NA	NA	NA	M	NA	NA	66.25	22	10.5000	3.0136	-0.2787	-0.9678	-0.4064	2.0516	0.8652
209329	2093291214	Sz/Sza	case	NA	NA	NA	M	2093292258	2093292308	40.17	32	0.9167	-2.4322	-0.4413	-1.5177	0.5902	0.3591	1.1064
209331	2093311213	Sz/Sza	case	NA	NA	NA	M	NA	NA	47.5	19	11.5833	-3.4221	-3.2805	-3.3022	0.4135	2.4616	-0.2995
209331	2093312314	Bipolar	NA	case	NA	NA	M	NA	NA	45.33	19	11.5833	-1.4221	-0.1354	-3.1096	-0.6267	0.6581	0.8419
209336	2093361215	Sz/Sza	case	NA	NA	NA	M	NA	NA	56.33	32	2.5833	1.1810	-0.1621	-0.1322	0.7112	2.7011	1.4920
209338	2093381214	Sz/Sza	case	NA	child	NA	M	2093382258	2093382308	41.75	32	1.0000	0.0848	-0.4791	-1.2002	0.7905	-0.1825	0.2475
209338	2093382258	other	NA	NA	father	NA	M	NA	NA	63.33	14	11.6667	-2.5215	-2.9913	-1.5264	1.2387	-0.8264	0.1969
209338	2093382308	other	NA	NA	mother	NA	F	NA	NA	59.75	14	11.6667	-0.1909	-1.1168	-2.2099	0.9257	0.2690	-0.2491
209344	2093441215	Sz/Sza	case	NA	NA	NA	F	NA	NA	83	18	11.5833	3.3231	3.2663	3.8804	-0.3465	3.0408	-0.6963
209350	2093501244	Bipolar	NA	case	NA	NA	F	NA	NA	30.67	28	4.0833	-2.5421	-1.1249	0.4342	-0.5795	3.1500	-1.0264
209351	2093511213	Sz/Sza	case	NA	NA	NA	M	NA	NA	51.17	22	10.4167	-8.1775	-1.4814	-7.2486	0.6063	-7.6625	-2.6241
209353	2093531213	Bipolar	NA	case	NA	child	M	2093532258	2093532308	22.92	28	4.2500	3.1629	2.5368	4.1910	0.6009	1.8414	0.3442
209353	2093532258	other	NA	NA	NA	father	M	NA	NA	46	14	11.6667	-2.3960	-1.3283	-2.1669	-4.4112	0.6752	-0.7936
209353	2093532308	other	NA	NA	NA	mother	F	NA	NA	48.92	14	11.6667	3.6985	-1.2909	-5.2543	1.3133	1.8516	-1.0937
209355	2093552344	Bipolar	NA	case	NA	NA	F	NA	NA	48.92	27	1.8333	-0.9487	3.9241	-3.4635	-0.4107	0.4595	0.2205
209357	2093572258	other	NA	NA	NA	NA	M	NA	NA	60.92	20	10.8333	-3.2927	-1.1466	-4.4746	0.2257	-0.4830	0.1908
209357	2093572308	other	NA	NA	NA	NA	F	NA	NA	59.25	20	10.8333	-1.0703	0.0588	-2.8896	-1.4421	1.7324	0.0844
209361	2093611213	Bipolar	NA	case	NA	NA	M	NA	NA	71.08	28	3.4167	3.4418	3.6543	5.0215	1.1604	1.3933	-0.5842
209363	2093631213	Bipolar	NA	case	NA	child	M	2093632258	2093632308	44.67	25	2.8333	-1.6192	-0.9122	-1.5634	0.1004	0.1775	-0.6665
209363	2093632258	other	NA	NA	NA	father	M	NA	NA	62	23	11.1667	2.6994	-0.2899	4.5131	0.2225	0.8104	0.3872
209363	2093632308	other	NA	NA	NA	mother	F	NA	NA	59.33	23	11.1667	3.0178	0.2526	4.5766	1.7716	0.4717	1.6386
209365	2093651214	Bipolar	NA	case	NA	child	M	2093652258	2093652308	52.67	12	10.0000	-3.6774	-2.7185	2.9419	-0.1962	-7.2197	-5.5871
209365	2093652258	other	NA	NA	NA	father	M	NA	NA	78	12	10.0000	4.2826	-0.1902	3.5384	1.5125	-0.9567	-0.7871
209365	2093652308	other	NA	NA	NA	mother	F	NA	NA	77	13	9.9167	3.4092	-1.0238	3.3689	-0.5663	0.2140	-0.0247
209367	2093671214	Bipolar	NA	case	NA	NA	F	2093672258	2093672308	36.5	19	11.5833	3.6847	-3.8110	-2.9397	1.1606	-5.0914	0.6501
209368	2093681245	Sz/Sza	case	NA	NA	NA	F	NA	NA	79.75	19	11.5833	-1.2701	2.1765	-1.1096	-1.5294	4.2502	0.9138
209370	2093701214	Bipolar	NA	case	NA	child	M	2093702258	2093702308	42.42	26	2.1667	-1.0660	-0.3943	0.1138	-0.9317	-1.8900	0.1155
209370	2093702258	other	NA	NA	NA	father	M	NA	NA	76.75	21	10.7500	3.1565	4.2709	1.4726	-0.8333	0.9699	-0.5998
209370	2093702308	other	NA	NA	NA	mother	F	NA	NA	73.33	20	10.8333	1.7239	-1.6739	3.2858	-2.6509	-0.3212	0.6632
209371	2093711213	Sz/Sza	case	NA	NA	NA	M	NA	NA	65.33	31	3.5833	-1.2527	3.6502	4.4370	1.0782	-0.1129	0.9171
209377	2093771244	Bipolar	NA	case	NA	child	F	2093772258	2093772308	46.25	26	2.8333	2.8166	0.3079	2.0520	1.1366	-0.8641	-0.1237
209377	2093772258	other	NA	NA	NA	father	M	NA	NA	67.17	18	11.5833	0.0496	-1.6031	3.5717	-1.5647	0.5798	1.1159
209377	2093772308	other	NA	NA	NA	mother	F	NA	NA	66.67	18	11.5833	3.0937	-0.8661	4.3456	0.3609	-1.1162	-2.5151
209379	2093791213	Bipolar	NA	case	NA	child	M	2093792258	2093792308	36	26	3.0000	3.2560	-0.8107	2.8046	0.5093	1.4525	0.4216
209379	2093792258	other	NA	NA	NA	father	M	NA	NA	53.25	20	10.9167	3.1607	-1.4076	0.6502	1.5759	1.7743	0.1016
209379	2093792308	other	NA	NA	NA	mother	F	NA	NA	53.42	20	10.9167	3.4218	-0.4253	-2.6718	1.2908	-0.6425	1.2809
209380	2093801213	Sz/Sza	case	NA	child	NA	M	2093802258	2093802308	62.5	28	1.4167	-0.9725	0.7009	-2.4413	1.1782	-0.1264	-0.0671
209380	2093802308	other	NA	NA	mother	NA	F	NA	NA	76.58	20	10.7500	2.5799	2.3193	2.3712	-1.2382	2.7477	-0.9331
209385	2093851213	Sz/Sza	case	NA	NA	NA	M	NA	NA	63.58	13	10.0000	-2.3517	-0.1301	-1.1455	0.7753	-0.9394	0.1251
209386	2093861216	Bipolar	NA	case	NA	child	M	2093862258	2093862308	33	21	10.6667	-2.8895	-2.6678	-4.6470	-0.6541	-0.7102	-1.6132
209386	2093862258	other	NA	NA	NA	father	M	NA	NA	70.83	22	10.5833	2.6877	0.3956	3.5633	0.6269	1.7108	-0.3817
209386	2093862308	other	NA	NA	NA	mother	F	NA	NA	48.08	22	10.5833	1.9247	3.9296	3.7969	-2.5532	0.8659	-0.2551
209388	2093881214	Sz/Sza	case	NA	NA	NA	M	NA	NA	42.75	26	2.1667	-1.4981	-0.0947	-2.1291	0.1000	3.0908	1.0988
209389	2093891214	Sz/Sza	case	NA	NA	NA	M	NA	NA	61.92	27	3.0000	-0.4001	0.3631	3.9868	0.3052	0.4120	0.6789
209390	2093901213	Bipolar	NA	case	NA	NA	M	NA	NA	28.92	22	10.4167	-2.8579	-0.9854	-3.3418	1.2106	-4.1689	1.1944
209396	2093961243	Bipolar	NA	case	NA	child	F	2093962258	2093962308	14.83	19	11.5833	-1.6613	-0.4731	-2.3547	0.7133	-4.0914	0.7796
209396	2093962258	other	NA	NA	NA	father	M	NA	NA	47.92	19	11.5833	-0.7718	-0.6410	1.7883	0.1648	-1.7409	0.9440
209396	2093962308	other	NA	NA	NA	mother	F	NA	NA	49.5	19	11.5833	3.2440	-0.2530	3.3488	0.7451	1.1297	-1.2440
209399	2093991213	Sz/Sza	case	NA	NA	NA	M	NA	NA	74.42	22	10.5000	-2.3902	-1.0701	3.1456	2.0982	-1.3477	-0.2181
209400	2094001213	Bipolar	NA	case	NA	NA	M	NA	NA	62.25	32	4.1667	-0.8089	-0.9280	-0.7629	1.2661	3.8903	-3.4091
209400	2094002314	Bipolar	NA	NA	NA	NA	M	NA	NA	57.67	28	3.9167	-1.9800	-0.3331	-2.6591	0.4879	-1.9147	-2.1941
209402	2094021243	Bipolar	NA	case	NA	child	F	2094022258	2094022308	30.5	28	4.0000	-1.5403	0.6158	-3.2917	1.0921	2.6829	-0.0691
209402	2094022258	other	NA	NA	NA	father	M	NA	NA	54.25	18	11.6667	2.1336	-1.3073	-2.9150	-4.3381	-0.1799	-0.3198
209402	2094022308	other	NA	NA	NA	mother	F	NA	NA	46.75	18	11.6667	-1.6283	-1.0343	-2.9150	0.1303	-0.2837	1.7672
209406	2094062316	Bipolar	NA	case	NA	child	M	2094062258	2094062308	51.25	25	2.8333	-1.4002	0.2253	-2.0070	0.6462	-2.3965	0.0601
209414	2094141243	Bipolar	NA	case	NA	NA	F	NA	NA	54	26	2.4167	-2.0884	-0.0018	4.8945	-0.6948	-2.6268	-0.8276
209417	2094171213	Sz/Sza	case	NA	child	NA	M	2094172258	2094172308	24.67	23	11.1667	-2.4489	-2.3541	-3.8669	1.8212	-0.4186	0.6930
209417	2094172258	other	NA	NA	father	NA	M	NA	NA	56.08	23	11.1667	3.2304	-0.9555	-2.7674	0.4287	-0.2869	-0.1702
209417	2094172308	other	NA	NA	mother	NA	F	NA	NA	54.33	23	11.1667	-2.3964	-1.8593	-5.0893	0.3131	-0.7943	-1.8340
209437	2094371243	Sz/Sza	case	NA	NA	NA	F	NA	NA	46.5	13	9.9167	-0.9685	-0.1264	-2.0937	-9.3753	-2.0242	-0.1679
209445	2094451214	Bipolar	NA	case	NA	child	M	2094452258	2094452308	19.33	22	10.5000	-1.9552	-1.0426	-7.2874	-0.7741	-2.4632	0.6553
209445	2094452258	other	NA	NA	NA	father	M	NA	NA	49.5	22	10.5000	-4.3377	-2.2470	-4.0832	0.5358	-1.0939	0.7878
209445	2094452308	other	NA	NA	NA	mother	F	NA	NA	48.08	22	10.5000	-2.3377	-0.8637	-3.2532	-2.3459	-2.0785	1.9105
209446	2094461213	Sz/Sza	case	NA	NA	NA	M	NA	NA	57.67	25	2.5833	-1.0369	-0.5598	-3.1779	-0.0721	1.7433	-0.4783
209450	2094501243	Sz/Sza	case	NA	NA	NA	F	NA	NA	49.42	22	10.5000	-2.6532	-3.3111	-4.9312	-1.2596	0.2434	-0.2004
209452	2094522258	other	NA	NA	NA	NA	M	NA	NA	68.33	19	11.5833	3.1503	-0.6410	-4.5246	-2.2310	-0.4592	-0.2440
209452	2094522308	other	NA	NA	NA	NA	F	NA	NA	63.67	19	11.5833	-2.0684	2.7807	2.8446	0.0100	-0.7840	1.0111
209454	2094541244	Bipolar	NA	case	NA	child	F	2094542258	2094542308	48.67	31	3.5833	3.5041	-0.9061	3.7455	0.8470	-0.4374	-0.0684
209454	2094542258	other	NA	NA	NA	father	M	NA	NA	72.17	21	10.5833	1.8293	-0.0977	4.4026	-0.6028	1.7016	-0.2756
209454	2094542308	other	NA	NA	NA	mother	F	NA	NA	70.58	22	10.5833	-1.3139	-1.2508	-4.2577	0.4468	-0.1301	0.7660
209455	2094550213	Bipolar	NA	case	NA	NA	M	NA	NA	72	28	4.0833	-1.9484	3.5475	-2.5077	1.3616	-4.2462	0.1585
209461	2094611245	Bipolar	NA	case	NA	NA	F	NA	NA	51.83	28	1.2500	3.3744	0.1560	4.8956	0.8783	0.1504	0.6604
209463	2094631214	Bipolar	NA	case	NA	child	M	2094632258	2094632308	40.17	19	11.0000	2.5650	-1.0002	-3.7561	-1.0328	-1.2302	0.2932
209463	2094632258	other	NA	NA	NA	father	M	NA	NA	73.42	19	10.9167	2.3047	-0.1051	3.9586	-0.8307	-1.5423	1.3453
209463	2094632308	other	NA	NA	NA	mother	F	NA	NA	65.83	19	10.9167	3.5260	0.4158	0.0864	-1.0567	0.1167	1.9241
209465	2094651243	Bipolar	NA	case	NA	child	F	2094652258	2094652308	54.67	22	10.5000	-1.7700	-1.6413	-4.2532	-1.6902	-3.0481	-0.4906
209468	2094682308	Bipolar	NA	NA	NA	child	F	2094683408	2094683308	54.67	26	2.1667	3.8255	3.1925	4.4777	-2.6602	-3.9344	0.1620
209468	2094683308	other	NA	NA	NA	mother	F	NA	NA	71.33	21	10.6667	2.4707	3.0580	4.2875	-2.9760	-0.3702	-1.2538
209468	2094683408	Bipolar	NA	case	NA	father	M	NA	NA	72.58	19	11.5833	1.1762	3.0865	3.2414	-1.1055	1.9131	-0.1390
209475	2094752308	other	NA	NA	mother	NA	F	NA	NA	68.75	19	11.0000	3.1660	-0.9320	-7.1122	-0.6924	1.9101	0.2646
209477	2094771213	Sz/Sza	case	NA	NA	NA	M	2094772258	2094772308	60.08	32	3.9167	-0.5666	-1.2492	-4.6801	-9.4105	-0.6415	1.6774
209478	2094781213	Sz/Sza	case	NA	child	NA	M	2094782258	2094782308	48.92	31	3.5833	-1.4751	-1.5581	1.1836	-1.0840	-0.4504	-1.0866
209478	2094782258	other	NA	NA	father	NA	M	NA	NA	74.92	23	11.1667	2.8283	-1.2285	-4.6742	-0.0181	-1.2869	0.5008
209478	2094782308	other	NA	NA	mother	NA	F	NA	NA	73.5	22	10.5833	-2.8614	-0.5264	2.8111	0.1490	1.4654	-0.6030
209481	2094811214	Sz/Sza	case	NA	child	NA	M	2094812258	2094812308	40.67	26	2.2500	-1.1734	-3.2505	-2.0405	-0.5200	0.7403	0.7686
209482	2094821243	Bipolar	NA	case	NA	child	F	2094822258	2094822308	54.17	21	10.5833	3.2245	4.0597	3.6102	0.5896	4.7795	-0.5135
209482	2094822258	other	NA	NA	NA	father	M	NA	NA	82.42	22	10.5000	-1.1564	-1.1267	3.7899	0.4185	-2.5887	1.3942
209482	2094822308	other	NA	NA	NA	mother	F	NA	NA	77.25	22	10.5000	-1.9162	-1.7706	2.8697	-1.7413	0.3499	0.0896
209483	2094831245	Sz/Sza	NA	NA	child	NA	F	2094832258	2094832308	53.33	28	1.4167	3.2701	0.2859	-1.9674	0.7633	1.4890	0.0633
209483	2094834842	Sz/Sza	case	NA	child	NA	M	2094834558	2094830213	47.08	28	3.5000	-2.9188	-1.9464	-1.8172	1.6818	1.5152	0.8824
209485	2094851214	Bipolar	NA	case	NA	child	M	2094852258	2094852308	36.83	27	1.1667	-0.8218	0.0839	4.9863	1.1692	-0.6673	-0.0099
209485	2094852258	other	NA	NA	NA	father	M	NA	NA	61.75	20	10.8333	-2.5881	3.7052	-3.7376	0.0220	1.0690	-0.1628
209485	2094852308	Sz/Sza	case	NA	NA	mother	F	NA	NA	56.42	21	10.7500	2.9555	-1.6172	4.2577	-1.3231	2.2457	-0.2213
209486	2094861245	Bipolar	NA	case	NA	NA	F	NA	NA	49.83	32	1.0000	4.3882	-2.1710	4.1547	0.1753	0.6336	0.8731
209489	2094891213	Bipolar	NA	case	NA	child	M	2094892258	2094892308	27	27	1.7500	-0.6415	0.8070	-3.9444	0.7322	1.6978	0.8388
209489	2094892258	other	NA	NA	NA	father	M	NA	NA	52.33	20	10.8333	-2.7622	-0.1614	-5.4746	-0.4889	0.7841	0.2078
209489	2094892308	other	NA	NA	NA	mother	F	NA	NA	48.08	20	10.8333	-2.2147	0.6565	-5.0596	0.8235	1.5292	0.6044
209490	2094901243	Sz/Sza	case	NA	NA	NA	F	NA	NA	52.42	11	10.2500	-2.2107	-0.2458	-5.2164	0.5736	-0.6251	0.0940
209493	2094931245	Bipolar	NA	case	NA	child	F	2094932258	2094932308	30.17	20	10.8333	-3.1407	-0.8072	2.5897	0.9556	-3.0437	1.4746
209493	2094932258	other	NA	NA	NA	father	M	NA	NA	70	20	10.8333	1.7710	0.3782	4.0179	-1.6044	0.7892	0.6754
209493	2094932308	other	NA	NA	NA	mother	F	NA	NA	58.42	20	10.8333	3.1478	-1.1764	3.9711	0.0872	1.1697	1.4956
209495	2094951245	Bipolar	NA	case	NA	child	F	2094952258	2094952308	9.25	19	11.5833	-0.4321	3.9215	3.8018	0.6134	-0.2535	1.6863
209495	2094952258	Bipolar	NA	NA	NA	father	M	NA	NA	47.5	20	10.9167	3.2349	-0.3558	-4.2567	-0.8553	0.6296	-0.7820
209495	2094952308	Bipolar	NA	NA	NA	mother	F	NA	NA	47.42	20	10.9167	3.3306	-0.2894	3.2612	1.3573	-0.2411	-0.2541
209505	2095051213	Bipolar	NA	case	NA	child	M	2095052258	2095052308	40.5	27	1.0833	0.5340	0.1498	-2.9083	0.4193	-1.3850	0.7614
209505	2095052258	other	NA	NA	NA	father	M	NA	NA	59.17	20	10.9167	-2.4055	-0.0103	-5.0641	0.5580	-2.2411	-2.0384
209505	2095052308	other	NA	NA	NA	mother	F	NA	NA	58.25	20	10.9167	-2.6918	1.6142	-4.7422	1.4923	1.6155	-0.1933
209508	2095081214	Bipolar	NA	case	NA	child	M	2095082258	2095082308	19.58	22	10.4167	-3.9734	-2.2432	3.3419	0.9348	-1.6741	-1.3795
209508	2095082258	other	NA	NA	NA	father	M	NA	NA	50.67	11	10.2500	-2.0408	0.0396	-1.5726	-0.8291	-1.0010	0.1273
209508	2095082308	other	NA	NA	NA	mother	F	NA	NA	53.08	12	10.1667	-2.7633	-2.4266	2.9315	1.8149	-2.8028	-0.9048
209508	2095084658	Sz/Sza	case	NA	NA	NA	M	2095083358	2095083258	51.42	31	3.5833	-0.2021	0.5700	-2.1643	-1.4339	0.1081	0.7050
209509	2095091245	Bipolar	NA	case	NA	NA	F	NA	NA	51.42	26	2.8333	-1.1145	-0.8924	4.7272	0.5422	-3.8027	-1.4181
209511	2095111245	Sz/Sza	case	NA	NA	NA	F	NA	NA	42.25	32	3.8333	-1.7679	-1.3564	-3.0906	1.7664	2.8384	0.6397
209514	2095141213	Bipolar	NA	case	NA	child	M	2095142258	2095142308	56	26	3.1667	3.2799	-0.4849	3.8406	0.5376	1.0851	0.1022
209514	2095142258	other	NA	NA	NA	father	M	NA	NA	82.33	21	10.7500	1.7684	4.2082	4.1332	-0.3116	-0.4952	-0.1143
209514	2095142308	other	NA	NA	NA	mother	F	NA	NA	68.33	21	10.7500	3.4482	3.0458	2.8740	-1.6109	0.9001	0.4359
209518	2095182346	Sz/Sza	case	NA	NA	NA	F	NA	NA	60.25	23	11.1667	-8.2380	-4.2285	1.1267	0.4418	0.2584	-0.4210
209524	2095241244	Sz/Sza	case	NA	child	NA	F	2095242258	2095242308	46.83	28	3.7500	-2.1465	4.3418	2.8247	0.1747	-3.6865	-1.0097
209524	2095242258	other	NA	NA	father	NA	M	NA	NA	78	23	11.0833	2.6230	-0.4347	-2.7628	-0.3829	-1.9011	0.2536
209524	2095242308	other	NA	NA	mother	NA	F	NA	NA	76.67	23	11.1667	3.1533	0.7938	4.0149	-2.0972	-0.5333	-0.1348
209526	2095262258	other	NA	NA	NA	father	M	NA	NA	66.42	20	10.9167	1.7139	-1.6777	3.5506	0.7567	-0.8626	-0.1494
209526	2095262308	other	NA	NA	NA	mother	F	NA	NA	64.33	23	11.1667	3.2397	3.5991	4.3391	-0.2516	0.6177	-0.6303
209535	2095351213	Sz/Sza	case	NA	child	NA	M	2095352258	2095352308	52.25	26	2.0833	3.5598	4.3897	-2.8615	-0.7305	2.4988	-0.1474
209535	2095352258	other	NA	NA	father	NA	M	NA	NA	79.92	23	11.2500	2.8029	-0.2474	4.2214	1.7835	0.9928	1.3473
209535	2095352308	other	NA	NA	mother	NA	F	NA	NA	69.5	23	11.2500	3.2570	-1.0624	4.2483	0.7154	1.4368	-0.6035
209537	2095371214	Sz/Sza	case	NA	NA	NA	M	NA	NA	58.33	25	3.2500	2.5667	-1.2531	-3.2140	-1.3503	0.4148	-0.3563
209543	2095431244	Bipolar	NA	case	NA	child	F	2095432258	2095432308	37.67	26	1.2500	-0.8862	4.3238	4.6772	-0.4832	0.8864	0.5579
209544	2095441213	Sz/Sza	case	NA	NA	NA	M	2095442258	2095442308	24	23	11.0833	-2.1576	-1.0548	3.9283	0.5375	-0.5087	0.0837
209546	2095460213	other	NA	NA	NA	mother	F	NA	NA	55.67	21	10.7500	2.9448	-0.4179	-2.2592	-2.9470	0.2004	1.2422
209546	2095461244	Bipolar	NA	NA	NA	child	F	2095462258	2095462308	38.58	22	10.5833	-2.5922	3.9174	3.6929	0.4440	-1.7552	-0.4704
209546	2095462258	other	NA	NA	NA	father	M	NA	NA	71.25	21	10.6667	-0.7684	0.0068	1.7281	0.6945	0.5859	2.1509
209546	2095462308	Bipolar	NA	NA	NA	mother	F	NA	NA	71.5	26	2.0833	-2.1161	-1.5060	4.7317	-2.4674	1.7322	-0.9364
209546	2095464608	Bipolar	NA	case	NA	father	M	NA	NA	66.17	32	3.8333	-3.0242	-4.4153	-1.8682	0.9097	0.8628	-1.0262
209546	2095469843	Bipolar	NA	NA	NA	child	M	2095464608	2095460213	40	31	3.2500	-4.4681	-0.3868	-3.2838	0.4080	-7.2469	-1.1573
209549	2095491243	Sz/Sza	case	NA	child	NA	F	2095492258	2095492308	51.17	20	10.9167	3.3408	0.8859	2.1183	0.6644	3.0133	1.7804
209549	2095492258	other	NA	NA	father	NA	M	NA	NA	77.83	12	10.2500	2.7768	-0.9068	3.3420	-0.8457	-1.2457	-0.1498
209549	2095492308	other	NA	NA	mother	NA	F	NA	NA	77.08	22	10.5833	2.8405	4.1835	3.7052	-0.5475	3.2060	0.1028
209550	2095501244	Sz/Sza	case	NA	NA	NA	F	NA	NA	65.58	12	10.1667	3.6259	-0.2973	-1.9182	0.8343	3.0903	0.6477
209552	2095521243	Sz/Sza	case	NA	child	NA	F	2095522258	2095522308	40.08	26	3.6667	-1.2217	-0.5780	-1.7953	0.7672	0.9683	-0.0802
209557	2095571243	Bipolar	NA	case	NA	NA	F	NA	NA	35.75	25	2.7500	-6.5482	-2.4934	-6.6805	1.7624	-6.8854	-3.3249
209558	2095581244	Bipolar	NA	case	NA	NA	F	2095582258	2095582308	46.5	23	11.2500	3.1427	3.4600	-3.0938	1.4197	-0.6305	0.7766
209558	2095582258	other	NA	NA	NA	NA	M	NA	NA	76.08	23	11.2500	3.3780	0.1135	-3.0938	0.1242	2.0683	1.2263
209561	2095611244	Sz/Sza	case	NA	NA	NA	F	NA	NA	54.33	22	10.5000	-3.0576	-1.4852	2.6280	-0.1391	2.0340	0.8596
209562	2095621213	Bipolar	NA	case	NA	child	M	2095622258	2095622308	20.5	25	2.7500	-0.0888	0.0427	-3.8390	1.0548	-0.7851	2.0359
209562	2095622258	other	NA	NA	NA	father	M	NA	NA	49.42	23	11.2500	-2.1394	-0.3910	1.9506	1.1054	0.4619	0.0555
209562	2095622308	other	NA	NA	NA	mother	F	NA	NA	44	23	11.2500	-1.8480	-1.5319	-4.6788	1.1679	1.5766	-0.2023
209563	2095631243	Bipolar	NA	case	NA	NA	F	NA	NA	62.58	25	3.0833	-0.7870	0.8278	4.0601	0.1737	-0.8042	0.0505
209564	2095641216	Sz/Sza	case	NA	NA	NA	M	NA	NA	45.08	13	9.5000	-2.2671	-1.2178	-0.7585	-0.1336	-0.4528	0.7702
209577	2095770213	Sz/Sza	case	NA	NA	NA	M	NA	NA	55.42	19	11.0000	-1.8248	-1.0002	-2.2706	0.8974	2.6102	0.8844
209577	2095771215	Sz/Sza	case	NA	child	NA	M	2095772258	2095772308	39.08	31	3.1667	-2.3509	-0.8871	-2.6012	0.0342	1.4068	-0.3412
209577	2095772258	other	NA	NA	father	NA	M	NA	NA	61.58	23	11.1667	-1.8114	4.2151	2.6921	0.1717	-0.3382	-0.7475
209577	2095772308	other	NA	NA	mother	NA	F	NA	NA	60.5	23	11.1667	-2.5890	3.9313	-3.8669	-0.9876	-0.0267	0.4010
209580	2095802308	Bipolar	NA	case	NA	NA	F	NA	NA	67.25	27	1.8333	-1.9370	0.0850	-1.9489	0.7572	2.8388	1.7563
209587	2095871214	Sz/Sza	case	NA	NA	NA	M	NA	NA	54.83	32	3.8333	4.0912	0.2092	4.6880	-1.4988	-0.8223	0.6954
209588	2095881214	Sz/Sza	case	NA	NA	NA	M	NA	NA	37.58	22	10.5000	-1.1909	2.8256	-2.6682	-0.4589	1.6866	0.0060
209590	2095901214	Sz/Sza	case	NA	child	NA	M	2095902258	2095902308	51.75	28	1.0833	-1.9563	-0.9620	-0.3264	-0.0784	2.6941	-1.3652
209590	2095902258	other	NA	NA	father	NA	M	NA	NA	67.67	23	11.1667	3.2099	2.2061	-2.7674	-0.6368	1.0384	-0.0290
209590	2095902308	other	NA	NA	mother	NA	F	NA	NA	63.92	23	11.1667	2.6781	0.5174	-2.6742	0.7827	1.5629	0.0434
209596	2095961213	Sz/Sza	case	NA	NA	NA	M	NA	NA	66.5	11	10.2500	3.5172	1.6641	-0.7246	0.5954	0.4584	0.7824
209601	2096011214	Bipolar	NA	case	NA	child	M	2096012258	2096012308	19.5	21	10.7500	-8.2474	-5.3721	-2.9510	-0.1703	-7.0530	1.1993
209601	2096012258	other	NA	NA	NA	father	M	NA	NA	50.92	21	10.7500	-0.7702	-1.0501	-3.1920	-0.9890	-4.4338	1.0670
209601	2096012308	other	NA	NA	NA	mother	F	NA	NA	52.42	21	10.7500	1.5283	-1.9126	-1.4816	-1.2338	-4.4338	0.4464
209602	2096021244	Bipolar	NA	case	NA	child	F	2096022258	2096022308	32.25	20	10.8333	-8.0818	-2.5134	-0.7558	-0.2552	-3.0437	-2.9848
209602	2096022258	other	NA	NA	NA	father	M	NA	NA	59.08	20	10.8333	-1.9815	-0.8545	4.0704	-2.5593	-2.2363	-0.4258
209602	2096022308	other	NA	NA	NA	mother	F	NA	NA	58.33	20	10.8333	-1.6553	-0.7614	2.7891	0.2257	0.3209	-0.7047
209607	2096071243	Bipolar	NA	case	NA	child	F	2096072258	2096072308	33.58	23	11.2500	3.2692	-1.9593	4.3128	2.1887	-1.0598	0.0985
209607	2096072258	other	NA	NA	NA	father	M	NA	NA	NA	23	11.2500	-0.9961	3.6746	4.5543	0.9652	1.7517	-0.2287
209607	2096072308	other	NA	NA	NA	mother	F	NA	NA	NA	23	11.2500	3.0636	-2.2323	3.0199	1.6601	-3.7180	-0.3109
209608	2096081214	Sz/Sza	case	NA	NA	NA	M	NA	NA	58.91666667	22	10.5000	-3.5012	-2.4486	-4.9312	-2.8078	-2.4236	-1.3286
209611	2096112313	Sz/Sza	case	NA	NA	NA	M	NA	NA	53.83333333	25	2.7500	3.7326	-0.5674	1.1610	1.1318	2.1601	0.3450
209613	2096131214	Sz/Sza	case	NA	NA	NA	M	2096132258	2096132308	45.83333333	23	11.2500	3.1986	0.1485	-3.3568	1.3335	-1.1033	-0.5560
209614	2096141244	Bipolar	NA	case	NA	child	F	2096142258	2096142308	37.41666667	20	10.8333	-0.9601	0.0588	-2.8896	1.1547	3.6407	2.0296
209614	2096142258	other	NA	NA	NA	father	M	NA	NA	66.33333333	12	10.0833	3.4236	3.1509	2.4652	-0.2237	0.4317	0.7744
209614	2096142308	other	NA	NA	NA	mother	F	NA	NA	62.75	21	10.6667	-1.9446	-1.2390	4.5453	1.0463	-0.7102	0.5157
209615	2096151243	Bipolar	NA	case	NA	NA	F	2096152258	2096152308	32.41666667	20	10.9167	-0.6830	-0.3558	-2.8162	0.6379	1.9672	-0.6134
209615	2096152258	other	NA	NA	NA	NA	M	NA	NA	54.5	22	10.5833	3.2831	-0.5649	2.9687	-1.6356	-1.5086	0.5983
209621	2096211217	Sz/Sza	case	NA	NA	NA	M	NA	NA	40.33333333	23	11.1667	-4.2969	-1.3216	-4.0893	0.5703	3.0156	0.7563
209623	2096231243	Sz/Sza	case	NA	NA	NA	F	NA	NA	61.83333333	32	3.8333	-0.9462	1.5996	-2.6756	0.4048	-1.4503	-0.0684
209630	2096301245	Bipolar	NA	case	NA	NA	F	2096302258	2096302308	54.58333333	26	3.5833	3.5728	-2.3936	0.1727	1.8760	-1.7302	0.9733
209630	2096302258	other	NA	NA	NA	NA	M	NA	NA	84.66666667	23	11.2500	2.9270	3.4646	3.5596	-0.5034	-0.4700	-0.5295
209630	2096302313	Bipolar	NA	NA	NA	NA	M	2096302258	2096302308	62.16666667	27	2.9167	-0.3291	-0.0441	1.7366	0.4401	1.3017	1.2596
209633	2096331215	Bipolar	NA	case	NA	NA	M	NA	NA	51.08333333	13	9.3333	1.0762	-1.3843	-0.4927	0.4647	0.3013	-0.5058
209640	2096401243	Bipolar	NA	case	NA	child	F	2096402258	2096402308	26.08333333	23	11.2500	3.2853	-0.4954	4.5434	-0.2047	2.6096	0.1112
209640	2096402258	other	NA	NA	NA	father	M	NA	NA	51.58333333	23	11.1667	3.3915	-0.8362	3.7923	-0.7602	1.9180	-0.1449
209640	2096402308	other	NA	NA	NA	mother	F	NA	NA	49.66666667	23	11.2500	3.0572	-2.6474	4.3934	0.9820	2.4866	-0.9445
209643	2096431213	Bipolar	NA	case	NA	child	M	2096432258	2096432308	23.75	27	1.1667	-7.9113	-2.6165	5.0742	0.3472	2.7229	0.1252
209643	2096432258	other	NA	NA	NA	father	M	NA	NA	42.66666667	21	10.7500	2.9810	0.2573	-1.1920	0.4908	-0.3894	0.0602
209643	2096432308	other	NA	NA	NA	mother	F	NA	NA	41.25	21	10.7500	-1.4450	-2.1241	3.6738	1.0307	4.1778	-0.0888
209644	2096441213	Sz/Sza	case	NA	NA	NA	M	NA	NA	65.08333333	11	10.2500	-1.1022	0.3836	4.1279	1.6119	-0.4508	0.7916
209646	2096461215	Sz/Sza	case	NA	child	NA	M	2096462258	2096462308	44.41666667	13	9.7500	-0.8939	-1.0739	-2.2315	1.0060	0.2468	0.1787
209655	2096551243	Bipolar	NA	case	NA	child	F	2096552258	2096552308	44.66666667	21	10.7500	-1.4058	-0.2021	2.9391	1.3996	-0.6265	-0.5157
209655	2096552258	other	NA	NA	NA	father	M	NA	NA	66	22	10.5833	-2.1244	-0.9930	3.5384	0.4468	-0.3525	-0.0310
209655	2096552308	other	NA	NA	NA	mother	F	NA	NA	62.75	21	10.6667	-1.9260	2.7662	-2.1234	0.9260	0.3435	-0.7111
209657	2096571213	Sz/Sza	case	NA	NA	NA	M	NA	NA	54.91666667	26	3.0833	-0.4613	-1.9348	1.3490	-1.6168	1.2704	0.1681
209660	2096601213	Bipolar	NA	case	NA	NA	M	NA	NA	27.41666667	12	10.0833	1.7620	-0.5648	3.2202	0.4657	-0.2130	-0.1910
209662	2096621213	Bipolar	NA	case	NA	NA	M	NA	NA	64.08333333	31	4.0000	-1.2788	0.2594	4.4627	0.8641	0.9292	0.0239
209662	2096622344	Bipolar	NA	NA	NA	NA	F	NA	NA	54.91666667	19	11.0000	-1.0719	1.0569	3.6918	0.5542	2.1079	-1.7163
209663	2096631244	Bipolar	NA	case	NA	child	F	2096632258	2096632308	51.91666667	28	1.0833	-1.0802	1.1696	0.7197	1.1758	1.6808	1.9869
209663	2096632258	other	NA	NA	NA	father	M	NA	NA	68.41666667	20	10.7500	3.5035	0.6261	3.6288	-3.3390	2.0612	-0.1617
209663	2096632308	Bipolar	NA	NA	NA	mother	F	NA	NA	67.33333333	20	10.7500	3.5140	0.4421	2.1738	2.0917	1.0821	-1.4160
209668	2096682258	Bipolar	NA	NA	NA	father	M	NA	NA	53.08333333	19	10.9167	-1.0388	-0.3067	-1.4011	1.6485	-1.4925	0.3037
209668	2096682308	other	NA	NA	NA	mother	F	NA	NA	48.08333333	19	10.9167	-1.6953	4.3003	0.8092	0.7948	2.9934	0.1917
209668	2096682313	Bipolar	NA	case	NA	child	M	2096682258	2096682308	20.16666667	19	10.9167	-1.5335	-0.0926	-3.3730	-0.2087	0.6305	0.8824
209671	2096711215	Sz/Sza	case	NA	NA	NA	M	NA	NA	19.66666667	23	11.1667	-1.3211	-1.4559	3.6192	-2.1081	-7.7474	1.0211
209674	2096742315	Bipolar	NA	case	NA	NA	M	2096742258	2096742308	46.91666667	22	10.4167	-3.0989	-1.9594	-3.1612	1.6963	-1.2189	0.1966
209677	2096771243	Bipolar	NA	case	NA	child	F	2096772258	2096772308	38.5	28	4.1667	2.9792	-0.7338	-1.5507	1.1356	0.2554	-0.1564
209677	2096772258	other	NA	NA	NA	father	M	NA	NA	54.33333333	20	10.7500	-1.2129	-1.1428	2.2848	0.9503	-0.4660	0.6806
209677	2096772308	other	NA	NA	NA	mother	F	NA	NA	53.83333333	20	10.7500	3.2851	-2.3652	-2.7331	0.3961	0.6726	0.3331
209679	2096791213	Bipolar	NA	case	NA	child	M	2096792258	2096792308	47.66666667	27	1.7500	0.0175	0.3698	3.8809	0.0820	1.5402	0.6670
209679	2096792258	other	NA	NA	NA	father	M	NA	NA	NA	12	10.0833	3.3358	-0.0477	3.3269	0.3705	0.4535	1.5774
209679	2096792308	other	NA	NA	NA	mother	F	NA	NA	NA	11	10.2500	1.1687	0.5934	3.4753	-0.3253	1.7126	1.5797
209680	2096801213	Bipolar	NA	case	NA	child	M	2096802258	2096802308	45.25	32	2.6667	3.7926	1.4790	-2.1530	0.9181	-0.6464	0.3332
209680	2096802258	other	NA	NA	NA	father	M	NA	NA	62.33333333	22	10.5000	-0.7787	4.2421	-2.2088	-0.2596	-1.6331	0.3065
209680	2096802308	Sz/Sza	case	NA	NA	mother	F	NA	NA	57.75	23	11.1667	-1.9000	-0.4559	-3.0893	-0.1581	2.5906	-0.6444
209681	2096811213	Sz/Sza	case	NA	NA	NA	M	NA	NA	58.5	19	11.0000	1.6800	2.3171	-2.7561	-0.9603	3.6480	0.7047
209685	2096851213	Bipolar	NA	case	NA	NA	M	NA	NA	65.25	27	2.0000	-0.2294	-0.9072	-2.6949	0.2177	-2.1745	0.4827
209688	2096881213	Sz/Sza	case	NA	NA	NA	M	NA	NA	73.83333333	22	10.4167	2.6641	0.2667	-2.8563	-0.2190	1.2635	-8.1819
209694	2096941213	Bipolar	NA	case	NA	NA	M	NA	NA	77.25	28	4.0833	-1.2149	0.5548	4.2274	1.6464	3.7564	1.1284
209697	2096971243	Bipolar	NA	case	NA	NA	F	NA	NA	56.66666667	32	1.0000	3.9018	0.0828	0.2980	1.8086	1.8870	0.6684
209699	2096991243	Bipolar	NA	case	NA	child	F	2096992258	2096992308	31.16666667	20	10.8333	2.8578	0.3261	-0.2267	-1.6044	-2.2781	-0.6023
209699	2096992258	other	NA	NA	NA	father	M	NA	NA	55.58333333	22	10.5833	-2.4189	-1.8675	-4.4503	1.3306	-0.3995	0.1401
209699	2096992308	other	NA	NA	NA	mother	F	NA	NA	55.16666667	22	10.5833	-2.2642	-2.6044	-3.0097	-1.7623	0.0345	0.0498
209700	2097001243	Bipolar	NA	case	NA	NA	F	NA	NA	46.16666667	23	11.1667	3.2536	-3.0061	-5.6742	0.3253	1.0350	-1.5818
209701	2097011213	Bipolar	NA	case	NA	child	M	2097012258	2097012308	22.5	22	10.4167	-1.5734	-0.6170	-4.2486	1.6939	-0.3804	0.2489
209701	2097012258	other	NA	NA	NA	father	M	NA	NA	47.5	11	10.2500	-1.7189	-0.5453	-0.0070	1.7991	0.0413	-0.2130
209701	2097012308	other	NA	NA	NA	mother	F	NA	NA	45.75	22	10.4167	-1.3884	-1.0119	-1.6637	1.3913	1.1887	0.7227
209703	2097031215	Bipolar	NA	case	NA	child	M	2097032258	2097032308	20.25	31	3.1667	-1.6821	-0.4786	-2.2792	0.8344	2.4645	-1.0166
209703	2097032258	other	NA	NA	NA	father	M	NA	NA	48.75	11	10.3333	-0.7531	0.1080	-2.6360	0.0599	1.8896	0.7437
209703	2097032308	other	NA	NA	NA	mother	F	NA	NA	46.83333333	11	10.3333	1.6763	0.8694	-1.0510	0.8365	2.8919	-0.7648
209706	2097061214	Bipolar	NA	case	NA	child	M	2097062258	2097062308	24.75	27	1.5833	-0.1648	-0.2530	-3.4499	-2.3631	-2.1506	0.1698
209706	2097062258	other	NA	NA	NA	father	M	NA	NA	50.41666667	20	10.8333	2.6053	-2.0609	3.7836	-2.6748	-0.5327	-0.2923
209706	2097062308	other	NA	NA	NA	mother	F	NA	NA	46.91666667	20	10.8333	-2.0476	-0.8787	3.0305	-0.1723	1.3893	-0.5068
209707	2097071213	Sz/Sza	case	NA	child	NA	M	2097072258	2097072308	27.41666667	22	10.5833	2.1409	2.8641	3.8800	1.0048	1.0024	-0.4425
209707	2097072258	other	NA	NA	father	NA	M	NA	NA	56.25	22	10.5833	-2.7893	-1.6451	0.0911	1.8597	2.0985	-0.3425
209707	2097072308	other	NA	NA	mother	NA	F	NA	NA	54.16666667	22	10.5833	3.3188	3.4736	2.8377	1.5383	2.9090	-0.9020
209710	2097101243	Sz/Sza	case	NA	NA	NA	F	NA	NA	78.16666667	23	10.3333	1.1932	3.5271	-4.3072	1.4444	1.2800	1.0028
209712	2097122258	Bipolar	NA	case	NA	NA	M	NA	NA	77.75	21	10.6667	3.2480	0.8314	-3.3250	-0.2905	2.4918	0.1626
209717	2097171243	Sz/Sza	case	NA	NA	NA	F	NA	NA	53.58333333	13	9.9167	2.2492	-1.0524	0.6525	1.3225	-2.9173	-0.0767
209726	2097262258	Bipolar	NA	case	NA	NA	M	NA	NA	72.25	23	11.1667	2.6020	1.6582	4.2251	-2.0232	3.3796	1.5104
209727	2097271214	Sz/Sza	case	NA	NA	NA	M	NA	NA	59.33333333	26	3.0833	-1.2280	-0.0154	4.3553	0.3005	1.3214	-0.1159
209728	2097281245	Bipolar	NA	case	NA	child	F	2097282258	2097282308	35.58333333	23	11.1667	-2.0338	-1.7691	-4.6742	0.8974	-0.5736	1.0500
209728	2097282258	other	NA	NA	NA	father	M	NA	NA	66.66666667	19	10.9167	-1.4905	-1.5930	4.0000	-0.6030	0.0172	0.0369
209728	2097282308	other	NA	NA	NA	mother	F	NA	NA	60.58333333	19	10.9167	-1.7706	3.8010	3.8698	0.7308	1.5377	-1.3932
209733	2097331213	Bipolar	NA	case	NA	child	M	2097332258	2097332308	56.91666667	19	10.9167	-1.9055	-1.5930	0.7594	-1.1340	-1.4683	1.4292
209733	2097332258	other	NA	NA	NA	father	M	NA	NA	85.25	19	10.9167	3.4403	2.7359	4.1511	-0.9715	1.4418	1.0922
209733	2097332308	other	NA	NA	NA	mother	F	NA	NA	84.16666667	19	10.9167	3.8020	4.0690	4.1372	1.2475	1.0342	-0.4008
209734	2097341243	Bipolar	NA	case	NA	NA	F	NA	NA	70.08333333	27	1.1667	2.4290	-0.6165	4.6410	-0.4379	-0.4449	0.1897
209736	2097361214	Sz/Sza	case	NA	NA	NA	M	NA	NA	48.41666667	22	10.4167	0.5880	-0.8360	3.8618	0.3139	3.2054	-0.0816
209737	2097371214	Bipolar	NA	case	NA	NA	M	NA	NA	68.16666667	27	1.2500	2.3655	-0.4053	4.8627	0.7530	-0.4127	0.5271
209738	2097381213	Sz/Sza	case	NA	NA	NA	M	NA	NA	69.58333333	23	11.0833	3.0851	-0.0153	-0.9418	-0.9728	2.8239	2.0133
209738	2097382344	Bipolar	NA	case	NA	NA	F	NA	NA	73.58333333	26	3.0833	3.0760	3.6632	-2.2783	-3.0656	-0.6832	0.1314
209742	2097421244	Sz/Sza	case	NA	child	NA	F	2097422258	2097422308	46	23	11.0833	-2.3193	3.0806	-2.8624	-0.3962	-4.1235	0.4362
209742	2097422258	other	NA	NA	father	NA	M	NA	NA	74.83333333	23	11.0833	-2.1576	-0.6398	-4.3478	-1.1024	0.1620	-0.2534
209742	2097422308	other	NA	NA	mother	NA	F	NA	NA	72.91666667	23	11.0833	1.3792	0.6660	-3.4998	-2.5284	-1.8504	0.2498
209749	2097491214	Bipolar	NA	case	NA	child	M	2097492258	2097492308	43.83333333	27	1.5833	2.6179	0.3901	-1.8650	0.5058	-1.8776	0.3209
209749	2097492258	other	NA	NA	NA	father	M	NA	NA	59.75	11	10.2500	-2.0013	-2.9979	-1.1720	0.9966	-0.1936	0.6690
209749	2097492308	other	NA	NA	NA	mother	F	NA	NA	59.91666667	11	10.2500	3.1955	-1.2685	-3.2164	-0.6969	2.4939	0.9753
209751	2097511243	Bipolar	NA	case	NA	NA	F	2097512258	2097512308	30.16666667	25	2.5000	-2.4985	0.0787	-3.3109	0.7336	-3.2519	-1.5912
209754	2097541214	Sz/Sza	case	NA	NA	NA	M	NA	NA	49.91666667	28	3.5000	-2.6387	-1.5679	5.0124	1.2157	0.0073	1.2351
209754	2097542313	Bipolar	NA	NA	NA	NA	M	NA	NA	48.91666667	19	11.0000	-4.4098	-0.8883	4.1723	-0.2823	0.7749	-0.9755
209754	2097549842	Bipolar	NA	NA	NA	NA	M	NA	NA	64.58333333	28	3.7500	-2.6440	-0.1367	-2.5677	1.1462	2.8439	-0.8700
209754	2097549843	Bipolar	NA	case	NA	NA	M	NA	NA	58.33333333	28	3.7500	2.6857	-0.0067	-2.8307	0.6008	0.8332	-0.4166
209755	2097551214	Sz/Sza	case	NA	NA	NA	M	NA	NA	49.41666667	32	3.9167	2.8320	-0.3317	2.7079	0.9934	-0.2516	1.4347
209758	2097581243	Sz/Sza	case	NA	NA	NA	F	NA	NA	53.08333333	22	10.5833	2.8504	3.9963	3.4703	-1.9158	1.0024	0.6282
209759	2097590213	other	NA	NA	NA	father	M	NA	NA	69.33333333	20	10.7500	3.4738	3.7473	2.1520	-1.9722	1.7106	0.8636
209759	2097591215	Bipolar	NA	NA	NA	child	M	2097592258	2097592308	27	19	11.0000	-1.0251	-1.8669	-4.2706	1.0903	1.7673	0.0016
209759	2097592258	other	NA	NA	NA	father	M	NA	NA	59.75	23	11.0833	-1.6628	0.1328	4.4781	-0.9979	2.2588	-0.6720
209759	2097592308	other	NA	NA	NA	mother	F	NA	NA	57.58333333	23	11.0833	3.1075	-1.3178	4.2106	0.2976	1.1465	-1.0049
209759	2097593508	other	NA	NA	NA	mother	F	NA	NA	67.5	21	10.6667	3.1043	3.5250	-2.3250	0.8935	1.7575	0.1325
209759	2097593608	Bipolar	NA	NA	NA	NA	F	NA	NA	72.33333333	21	10.6667	1.0786	-4.3683	-5.6470	0.4345	-1.2327	-0.0429
209759	2097599842	Bipolar	NA	case	NA	child	F	2097590213	2097593508	43.83333333	20	10.8333	3.4988	0.0200	3.3562	0.8716	0.5769	0.8372
209760	2097601215	Bipolar	NA	case	NA	NA	M	NA	NA	33.08333333	21	10.7500	-0.9747	0.0373	4.1599	-0.0012	0.1002	2.0243
209767	2097671244	Sz/Sza	case	NA	NA	NA	F	NA	NA	74.33333333	11	10.2500	2.9441	2.6938	4.2369	-0.5572	1.3140	0.1669
209773	2097731244	Bipolar	NA	case	NA	NA	F	NA	NA	55.16666667	22	10.5000	3.3174	2.8144	-1.7613	1.7217	-1.2932	-0.8542
209779	2097791243	Bipolar	NA	case	NA	NA	F	NA	NA	54.66666667	28	4.0833	-1.6796	0.0860	-2.2321	1.5122	1.2222	0.1800
209784	2097841243	Bipolar	NA	case	NA	child	F	2097842258	2097842308	13	21	10.6667	2.4856	0.9355	-2.2546	0.5538	-1.2067	-0.2202
209784	2097842258	other	NA	NA	NA	father	M	NA	NA	42.08333333	21	10.6667	1.8453	0.2611	-1.2207	-0.1653	-0.3702	-0.4810
209784	2097842308	other	NA	NA	NA	mother	F	NA	NA	40.5	21	10.6667	-2.0616	1.2316	1.2897	1.0929	1.4495	1.3941
209794	2097941243	Bipolar	NA	case	NA	child	F	2097942258	2097942308	32.91666667	26	3.0833	-0.0939	1.1637	-1.7637	1.0150	-1.9870	-0.0566
209794	2097942258	other	NA	NA	NA	father	M	NA	NA	56.75	21	10.6667	3.0066	-0.3239	-1.8921	-0.3555	2.8046	-0.4810
209794	2097942308	other	NA	NA	NA	mother	F	NA	NA	54	21	10.6667	-0.8538	-1.2808	-5.0620	1.5918	-1.6921	0.4614
209794	2097942314	Bipolar	NA	NA	NA	child	M	2097942258	2097942308	28.91666667	28	2.0833	3.4075	-0.1164	-2.6473	0.5641	-2.9470	1.3367
209795	2097951244	Sz/Sza	case	NA	NA	NA	F	NA	NA	42.83333333	23	10.3333	3.5430	0.2905	-2.4592	1.5708	-0.3256	1.4461
209797	2097971214	Bipolar	NA	case	NA	NA	M	NA	NA	44.41666667	29	3.4167	1.1868	-2.1848	4.6193	0.6492	2.8195	0.1858
209798	2097981215	Sz/Sza	case	NA	child	NA	M	2097982258	2097982308	46.08333333	31	2.5833	-2.6240	-0.6419	-3.9846	-0.1077	0.4766	-0.0515
209798	2097982258	other	NA	NA	father	NA	M	NA	NA	68.83333333	20	10.8333	-1.0252	-0.2068	-7.0596	1.0819	1.2782	0.7739
209798	2097982308	other	NA	NA	mother	NA	F	NA	NA	67	20	10.8333	-1.7077	-1.4038	-7.0596	-1.9378	-1.6932	-0.9848
209801	2098011213	Bipolar	NA	case	NA	NA	M	NA	NA	58.66666667	22	10.5833	3.1683	-1.5649	2.3699	0.9594	0.3221	1.4482
209806	2098061215	Sz/Sza	case	NA	NA	NA	F	NA	NA	47.75	25	3.6667	3.6217	-1.6871	-2.2365	0.7802	3.4069	0.9005
209811	2098111215	Sz/Sza	case	NA	child	NA	M	2098112258	2098112308	50.83333333	31	3.8333	-2.1268	-0.6544	-2.8299	1.0114	1.9658	-0.8665
209811	2098112258	other	NA	NA	father	NA	M	NA	NA	79.5	20	10.9167	2.5873	-0.8344	3.6883	-0.8082	-1.4877	0.0833
209811	2098112308	other	NA	NA	mother	NA	F	NA	NA	75	20	10.9167	3.4070	-0.2573	-4.2567	1.6798	-1.5890	0.6743
209812	2098121215	Bipolar	NA	case	NA	child	M	2098122258	2098122308	23.91666667	25	2.5000	-2.4136	-2.1035	-3.0478	-0.1627	1.3480	0.9672
209812	2098122258	other	NA	NA	NA	father	M	NA	NA	51.5	12	10.4167	-1.4985	0.0856	2.2022	-5.2361	2.0097	1.2493
209812	2098122308	other	NA	NA	NA	mother	F	NA	NA	51.41666667	22	10.4167	-0.8487	-0.3405	-6.2486	1.1921	1.5491	0.2230
209814	2098141213	Bipolar	NA	case	NA	child	M	2098142258	2098142308	40.16666667	27	1.1667	-0.8659	-0.6165	-3.9128	-2.9298	1.5457	-0.3089
209814	2098142258	other	NA	NA	NA	father	M	NA	NA	55.83333333	19	11.0000	-5.9947	-0.5968	4.1592	0.2780	-1.1320	-1.0815
209814	2098142308	other	NA	NA	NA	mother	F	NA	NA	54.25	19	11.0000	-1.8248	-0.2679	3.6405	1.1798	-0.9042	-0.4019
209817	2098171244	Sz/Sza	NA	NA	NA	NA	F	NA	NA	48.83333333	19	10.9167	1.8293	-6.9848	-4.2661	0.8922	-0.1853	-1.0927
209817	2098172313	Sz/Sza	case	NA	NA	NA	M	NA	NA	55.91666667	19	11.0000	-0.8655	-0.7255	-2.3231	0.4975	2.2585	0.5075
209818	2098181243	Bipolar	NA	case	NA	NA	F	NA	NA	72.66666667	30	3.9167	2.3551	3.9667	2.9126	0.6270	1.7212	-0.8751
209820	2098201244	Sz/Sza	case	NA	NA	NA	F	NA	NA	52.16666667	31	2.6667	-1.6715	-1.1863	-1.6672	0.3750	0.3522	-0.2829
209821	2098211243	Bipolar	NA	case	NA	NA	F	NA	NA	64.83333333	20	10.7500	-0.0234	0.5278	3.5261	-1.7165	1.1310	0.0355
209824	2098241213	Sz/Sza	case	NA	child	NA	M	2098242258	2098242308	48.91666667	29	1.9167	-7.8979	-2.2040	-1.0900	0.9638	0.4107	0.6519
209824	2098242258	other	NA	NA	father	NA	M	NA	NA	72.41666667	22	10.5000	-1.7527	-0.7262	-5.6682	-1.1011	1.6219	0.8540
209824	2098242308	other	NA	NA	mother	NA	F	NA	NA	71.5	20	10.9167	-1.5575	-1.9072	-7.0641	-1.0295	3.2118	1.2291
209831	2098311246	Bipolar	NA	case	NA	NA	F	NA	NA	77.83333333	19	11.0000	2.5637	1.5848	4.1981	-1.5394	0.1358	0.1286
209831	2098315643	Bipolar	NA	NA	NA	NA	F	NA	NA	61.75	25	2.5000	-2.2210	0.1268	4.4731	0.6464	0.4941	-0.6211
209840	2098401245	Sz/Sza	case	NA	NA	NA	F	NA	NA	42.5	28	2.4167	-1.2008	-0.5002	1.4221	1.1398	2.1264	-2.0674
209841	2098411243	Bipolar	NA	case	NA	NA	F	NA	NA	58.83333333	30	4.2500	-1.1959	2.7214	4.7722	0.3099	0.2773	1.6843
209841	2098416744	Bipolar	NA	NA	NA	NA	M	2098410213	2098412344	25.16666667	30	4.2500	-0.5886	-0.1633	-2.3893	0.3521	-2.8540	0.7653
209842	2098421243	Bipolar	NA	case	NA	child	F	2098422258	2098422308	62.33333333	20	10.9167	-1.3079	-0.0647	2.5321	1.0995	1.5838	0.5014
209842	2098422258	other	NA	NA	NA	father	M	NA	NA	91	20	10.9167	3.3408	4.0725	3.8178	-8.6106	-2.3260	0.3048
209842	2098422308	other	NA	NA	NA	mother	F	NA	NA	86	20	10.9167	3.4703	-0.1802	3.7222	-0.4115	-1.1225	-3.7933
209843	2098431243	Bipolar	NA	case	NA	child	F	2098432258	2098432308	49.75	26	2.9167	-1.6333	0.1191	-2.1697	-1.2248	1.3172	1.2038
209843	2098432258	Bipolar	NA	NA	NA	father	M	NA	NA	73.08333333	20	10.8333	2.7837	1.5962	0.0065	-2.5593	-1.5583	-0.5827
209843	2098432308	other	NA	NA	NA	mother	F	NA	NA	65.08333333	19	11.0000	-2.8248	-2.7064	-3.6186	1.6177	1.4242	0.2742
209848	2098481213	Bipolar	NA	case	NA	child	M	2098482258	2098482308	45.5	22	10.5833	-2.9374	-1.5264	-1.7658	-4.8300	0.9320	0.2637
209848	2098482258	other	NA	NA	NA	father	M	NA	NA	70.5	22	10.5000	2.9765	-1.8164	0.6776	1.0753	-0.5670	-0.2419
209848	2098482308	other	NA	NA	NA	mother	F	NA	NA	65.5	22	10.4167	3.1775	-1.9088	2.5393	1.1315	2.7969	-2.4198
209850	2098501243	Sz/Sza	case	NA	child	NA	F	2098502258	2098502308	33	19	10.9167	-2.1856	-0.6107	-4.4885	0.9480	2.6007	-0.7152
209850	2098502258	other	NA	NA	father	NA	M	NA	NA	62.16666667	19	10.9167	-1.8231	-0.5243	-2.3186	1.4107	-2.4209	0.3498
209850	2098502308	other	NA	NA	mother	NA	F	NA	NA	59.41666667	19	10.9167	2.9328	1.1632	-2.9860	0.6809	1.1640	0.0085
209852	2098521245	Bipolar	NA	case	NA	child	F	2098522258	2098522308	48.33333333	31	3.3333	0.0745	0.8397	4.2535	1.2434	-1.6629	0.3308
209852	2098522258	other	NA	NA	NA	father	M	NA	NA	77.83333333	21	10.6667	1.1852	4.2602	3.2614	-5.8829	-3.6921	-0.2425
209852	2098522308	other	NA	NA	NA	mother	F	NA	NA	75.58333333	21	10.6667	3.0769	3.4375	4.0604	0.6009	-2.8441	-0.3237
209859	2098591213	Bipolar	NA	case	NA	child	M	2098592258	2098592308	51	28	1.7500	-2.5737	0.3453	-0.0901	0.3555	3.2540	1.1509
209859	2098592258	other	NA	NA	NA	father	M	NA	NA	78.41666667	20	10.9167	1.9689	2.9422	2.8170	0.4179	-0.8005	1.3334
209859	2098592308	other	NA	NA	NA	mother	F	NA	NA	77.25	20	10.9167	3.4639	-0.3389	3.8345	-0.3916	2.8823	-0.6134
209864	2098641214	Sz/Sza	case	NA	NA	NA	M	NA	NA	42.25	22	10.4167	-2.4709	3.4007	3.8877	1.5896	0.8352	-0.2408
209868	2098681243	Bipolar	NA	case	NA	NA	F	NA	NA	44.91666667	20	10.8333	-2.2402	-0.6528	-0.3453	1.0275	-2.4114	0.9826
209873	2098732258	other	NA	NA	NA	father	M	NA	NA	70.41666667	20	10.8333	2.8243	-0.9800	-5.0596	-1.4319	-0.9562	0.6957
209873	2098732308	Bipolar	NA	case	NA	mother	F	NA	NA	77	29	1.8333	3.2302	-0.2695	4.3128	0.4228	0.2239	0.9355
209873	2098732313	Bipolar	NA	NA	NA	child	M	2098732258	2098732308	40.25	21	10.7500	-1.6433	-0.4894	-1.4420	-1.5290	-1.2639	0.0873
209874	2098741244	Bipolar	NA	case	NA	NA	F	NA	NA	39.25	21	10.7500	2.7591	-0.3948	-2.9510	-0.5831	-1.1361	-1.1992
209875	2098751213	Bipolar	NA	case	NA	child	M	2098752258	2098752308	15.16666667	21	10.7500	-2.0634	0.0709	-3.3296	0.0262	-7.0188	0.9780
209875	2098752258	other	NA	NA	NA	father	M	NA	NA	46.75	20	10.8333	-1.7256	0.2273	4.1321	-5.4117	-1.3212	1.5698
209875	2098752308	other	NA	NA	NA	mother	F	NA	NA	55.08333333	21	10.7500	3.0306	-0.8485	1.3541	0.9313	2.7626	-0.4363
209878	2098781213	Bipolar	NA	case	NA	child	M	2098782258	2098782308	17.5	21	10.7500	0.8037	0.0709	-2.9510	0.6517	-3.4338	-0.3188
209878	2098782258	other	NA	NA	NA	father	M	NA	NA	44	21	10.7500	2.1760	0.7675	4.4433	-4.7902	-1.9744	1.0325
209878	2098782308	other	NA	NA	NA	mother	F	NA	NA	53	21	10.7500	2.0036	-0.1432	4.4439	-1.3003	1.0365	-0.7679
209879	2098791244	Bipolar	NA	case	NA	NA	F	NA	NA	56.08333333	30	4.0000	0.3943	-0.8545	3.6326	0.2566	-0.6173	0.8608
209880	2098801244	Sz/Sza	case	NA	NA	NA	F	NA	NA	51.16666667	19	10.9167	-1.1022	-0.3807	3.3263	-1.1143	2.8172	0.0813
209880	2098802343	Bipolar	NA	case	NA	NA	F	NA	NA	65.16666667	32	1.0000	0.2835	0.1510	4.1869	1.2038	1.7867	0.2767
209881	2098811245	Sz/Sza	case	NA	NA	NA	F	NA	NA	77	11	10.2500	-0.7845	0.5356	3.2276	0.8298	0.3946	1.3611
209882	2098821243	Bipolar	NA	case	NA	child	F	2098822258	2098822308	30.66666667	27	1.2500	0.0220	-0.5697	4.3974	0.8933	-2.6290	0.0054
209882	2098822258	other	NA	NA	NA	father	M	NA	NA	54.75	13	10.0000	-2.5996	-0.1001	0.9865	1.1520	1.5591	1.6221
209882	2098822308	other	NA	NA	NA	mother	F	NA	NA	56.33333333	13	9.8333	3.6997	3.7412	4.3813	1.5651	1.8167	0.1119
209884	2098842258	other	NA	NA	NA	NA	M	NA	NA	65.41666667	12	10.0000	2.7766	0.8571	4.0977	0.1848	-1.9376	-0.0591
209884	2098842308	other	NA	NA	NA	NA	F	NA	NA	64.75	23	10.4167	3.0706	4.0708	-3.0487	2.0945	1.8076	0.1555
209885	2098852293	Bipolar	NA	case	NA	NA	F	NA	NA	28.66666667	20	10.9167	1.3016	-3.9578	4.1015	1.1600	2.3301	0.0647
209890	2098901213	Bipolar	NA	case	NA	NA	M	NA	NA	36.33333333	27	1.1667	-0.5021	-0.1951	-3.6498	-1.1994	-1.1267	0.1897
209892	2098921213	Bipolar	NA	case	NA	NA	M	NA	NA	76.66666667	26	2.9167	3.4164	1.1115	5.0789	-0.7386	0.7573	0.3803
209893	2098931245	Bipolar	NA	case	NA	child	F	2098932258	2098932308	37.25	21	10.7500	-1.6433	-1.6172	-5.0665	2.0103	0.2291	0.7106
209893	2098932258	other	NA	NA	NA	father	M	NA	NA	71.08333333	21	10.7500	1.5715	4.7094	4.6483	-0.0385	-3.3184	0.8359
209893	2098932308	other	NA	NA	NA	mother	F	NA	NA	68.25	21	10.7500	-1.4450	-2.1241	0.8161	0.9694	-2.6265	0.4217
209893	2098933458	Sz/Sza	case	NA	NA	NA	F	NA	NA	65.66666667	22	10.4167	3.3615	-1.3073	2.7485	0.8385	1.1399	-0.8809
209902	2099021243	Bipolar	NA	case	NA	child	F	2099022258	2099022308	27	21	10.6667	-1.7036	-0.8764	-1.9465	1.4713	1.4081	0.9021
209902	2099022258	other	NA	NA	NA	father	M	NA	NA	55.41666667	22	10.4167	-2.6197	-1.1229	3.1734	-5.7336	0.0441	0.5562
209902	2099022308	other	NA	NA	NA	mother	F	NA	NA	54.16666667	22	10.5000	-1.3637	-0.1558	2.6672	0.9237	1.5592	0.4249
209903	2099031243	Bipolar	NA	case	NA	child	F	2099032258	2099032308	61.5	28	2.3333	-8.3207	-6.8002	3.2933	0.0916	-1.2129	-4.8736
209903	2099032258	other	NA	NA	NA	father	M	NA	NA	83	22	10.5000	1.6098	2.5102	-0.5389	-2.0121	-0.2932	0.0261
209903	2099032308	other	NA	NA	NA	mother	F	NA	NA	79	22	10.5000	-3.6215	-2.5226	3.2447	-1.2138	0.4003	0.0161
209905	2099051246	Bipolar	NA	case	NA	child	F	2099052258	2099052308	47.83333333	31	3.9167	-0.0747	3.9865	4.4461	0.4619	1.6348	-0.2092
209905	2099052258	other	NA	NA	NA	father	M	NA	NA	77	22	10.5833	2.3689	-0.5076	3.4703	0.6344	-4.4680	-0.0052
209905	2099052308	Bipolar	NA	NA	NA	mother	F	NA	NA	79.75	30	3.9167	3.0843	3.6667	3.8727	0.4760	-4.6422	-0.9820
209906	2099061244	Bipolar	NA	case	NA	child	F	2099062258	2099062308	58.75	25	2.6667	3.6322	-0.1676	-1.6418	1.5116	-2.0915	1.6262
209906	2099062258	other	NA	NA	NA	father	M	NA	NA	80	11	10.2500	2.8527	-0.6912	3.8443	-1.4572	0.1065	0.2928
209906	2099062308	other	NA	NA	NA	mother	F	NA	NA	79.75	21	10.5833	-1.5372	-0.3872	0.6613	-1.4619	0.8109	-0.6792
209909	2099091213	Bipolar	NA	case	NA	NA	M	2099092258	2099092308	25.16666667	22	10.5833	2.7563	-1.4889	2.9914	1.1260	0.0556	-0.9601
209909	2099092258	other	NA	NA	NA	NA	M	NA	NA	54	13	9.5000	-1.8611	-0.7465	-5.0253	0.4546	-1.3788	1.8548
209915	2099151243	Bipolar	NA	case	NA	child	F	2099152258	2099152308	33.91666667	25	2.8333	-1.1749	-0.6898	3.8747	0.2149	-2.4636	0.2370
209915	2099152258	other	NA	NA	NA	father	M	NA	NA	57.33333333	21	10.6667	2.6466	-2.1983	4.1004	0.2019	0.5329	0.8502
209915	2099152308	other	NA	NA	NA	mother	F	NA	NA	54.25	21	10.6667	0.4361	-1.3683	-3.6470	0.3579	2.7173	-0.4612
209917	2099171243	Bipolar	NA	case	NA	mother	F	NA	NA	64.08333333	26	2.9167	3.7489	-0.4284	-4.4916	0.4063	1.0615	-2.4467
209917	2099171358	other	NA	NA	NA	father	M	NA	NA	61.41666667	13	9.5000	-1.3602	-0.6112	-0.5335	1.1156	2.4524	-1.3496
209917	2099172263	Bipolar	NA	NA	NA	child	M	2099171358	2099171243	36.91666667	27	2.9167	0.1945	1.0357	-1.8700	1.0859	2.7154	-0.2154
209920	2099201243	Bipolar	NA	case	NA	child	F	2099202258	2099202308	35.66666667	21	10.6667	1.6605	-6.4025	-6.6812	0.1199	2.7325	0.6030
209920	2099202258	other	NA	NA	NA	father	M	NA	NA	59	21	10.6667	-2.4040	1.3322	-6.6470	0.0800	-0.5546	0.3424
209920	2099202308	other	NA	NA	NA	mother	F	NA	NA	57	21	10.6667	-1.5967	0.6978	3.5831	0.3602	2.7190	-0.5701
209925	2099251214	Bipolar	NA	case	NA	NA	M	NA	NA	32.91666667	23	10.3333	-2.7938	-2.1906	-4.6291	0.8545	1.7118	1.0806
209929	2099291213	Bipolar	NA	case	NA	NA	M	NA	NA	48.75	31	2.5833	3.7008	1.0860	0.4748	1.1324	-0.3041	1.1750
209930	2099301214	Sz/Sza	case	NA	child	NA	M	2099302258	2099302308	50	22	10.5000	-1.3249	0.8219	0.4333	-0.9063	2.2783	0.6027
209930	2099302258	other	NA	NA	father	NA	M	NA	NA	80.41666667	22	10.4167	2.8496	2.1491	3.5913	-0.9189	3.0643	0.0272
209930	2099302308	other	NA	NA	mother	NA	F	NA	NA	73.33333333	22	10.5000	1.7603	3.2982	3.6280	-1.8918	-0.6789	0.2817
209932	2099321244	Bipolar	NA	case	NA	NA	F	NA	NA	60.83333333	25	2.8333	-0.9500	-0.1752	1.7067	-0.2065	-0.7685	0.5766
209935	2099351219	Bipolar	NA	case	NA	child	M	2099352258	2099352308	28.33333333	22	10.5000	1.5291	-1.3111	3.8436	-2.0279	-1.3112	0.1911
209935	2099352258	other	NA	NA	NA	father	M	NA	NA	53	22	10.5000	2.1576	-1.6413	3.6126	-3.0121	-2.1412	-0.4073
209935	2099352308	other	NA	NA	NA	mother	F	NA	NA	54	22	10.5000	2.7322	-0.7933	1.2586	-1.4589	-1.2408	0.3669
209936	2099361245	Bipolar	NA	case	NA	child	F	2099362258	2099362308	39.5	26	3.1667	3.9038	-0.1954	-3.2828	1.1804	1.8027	-0.6506
209936	2099362258	other	NA	NA	NA	father	M	NA	NA	64.25	11	10.2500	3.1891	0.3088	-2.3095	0.3881	0.7513	0.4587
209936	2099362308	other	NA	NA	NA	mother	F	NA	NA	63.91666667	11	10.2500	-3.5103	-1.2685	-1.4351	1.1585	1.7152	-0.3335
209938	2099384842	Bipolar	NA	case	NA	NA	M	NA	NA	25.41666667	12	10.1667	1.6490	-1.5197	1.1973	-1.2918	-1.7357	1.0254
209939	2099392258	other	NA	NA	NA	father	M	NA	NA	73.33333333	11	10.2500	-1.3778	-0.1062	-1.6618	-0.4710	-1.0358	0.3596
209939	2099392308	other	NA	NA	NA	mother	F	NA	NA	71.16666667	11	10.2500	-0.6872	0.8835	2.5368	0.9763	0.9150	1.4294
209945	2099451213	Bipolar	NA	case	NA	NA	M	NA	NA	50.25	22	10.4167	-0.9535	0.0406	-2.8563	-1.0491	0.6936	-0.4824
209955	2099551214	Bipolar	NA	case	NA	NA	M	NA	NA	39.25	13	9.8333	2.1869	-0.9920	3.5198	1.1605	-2.6044	1.1551
209956	2099561213	Sz/Sza	case	NA	NA	NA	M	NA	NA	48.91666667	13	9.5000	-1.7311	-1.1854	-3.0253	1.0013	-1.3315	0.3231
209959	2099591213	Sz/Sza	case	NA	NA	NA	M	NA	NA	49.41666667	32	3.7500	-2.0631	-1.1891	-1.2448	-0.1435	-0.2805	1.6517
209967	2099671214	Bipolar	NA	case	NA	child	M	2099672258	2099672308	18.5	31	3.3333	-3.8324	-0.9481	-1.3878	0.9318	-1.3348	-0.1129
209967	2099672258	other	NA	NA	NA	father	M	NA	NA	50.08333333	13	9.4167	2.5186	4.1291	-0.7920	0.3824	-0.0911	0.0322
209967	2099672308	other	NA	NA	NA	mother	F	NA	NA	46	13	9.4167	-0.6448	-1.0588	1.7474	1.3017	2.4436	-0.3557
209968	2099681243	Bipolar	NA	case	NA	NA	F	NA	NA	62.25	29	1.4167	3.3745	-0.2271	3.2985	0.6568	0.1583	-0.3231
209968	2099682314	Bipolar	NA	NA	NA	NA	M	NA	NA	57.25	31	3.5833	-1.7143	3.2028	-1.8511	0.7555	1.7340	0.3946
209969	2099691213	Sz/Sza	NA	NA	child	NA	M	2099692258	2099692308	48.91666667	25	2.7500	2.6649	-0.2006	-4.3244	-0.4607	1.9203	-0.5459
209969	2099692258	other	NA	NA	father	NA	M	NA	NA	70.66666667	13	9.4167	3.6173	3.7808	-2.7729	1.4437	-0.9590	-0.1802
209969	2099692308	other	NA	NA	mother	NA	F	NA	NA	68.25	13	9.4167	3.3083	-1.0296	-2.4973	-0.4299	1.4939	-1.6144
209969	2099692314	Sz/Sza	case	NA	child	NA	M	2099692258	2099692308	47.58333333	29	1.8333	-1.0937	0.3847	-0.5236	-1.3398	1.4564	0.9600
209976	2099761243	Bipolar	NA	case	NA	NA	F	NA	NA	58	30	4.0000	-0.5182	2.2996	4.3718	-0.0912	-1.3251	-1.2989
209977	2099771243	Sz/Sza	case	NA	NA	NA	F	NA	NA	57	30	3.9167	-0.5596	4.2850	-1.4327	1.7539	-0.1719	-2.3288
209978	2099781244	Sz/Sza	case	NA	NA	NA	F	NA	NA	60.58333333	28	2.1667	-0.2495	0.6750	-2.9514	1.0037	0.8473	-0.0072
209979	2099791243	Bipolar	NA	case	NA	NA	F	NA	NA	52.66666667	26	2.8333	-0.5353	4.3962	0.9613	-0.0960	-1.8852	1.0413
209982	2099821245	Sz/Sza	case	NA	child	NA	F	2099822258	2099822308	22.5	29	1.7500	-0.4423	-1.0671	-0.6659	0.8175	-0.3802	0.1435
209982	2099822258	other	NA	NA	father	NA	M	NA	NA	49.41666667	15	6.9167	-4.2023	-1.9228	-4.4398	-1.7013	0.5771	-1.8329
209982	2099822308	other	NA	NA	mother	NA	F	NA	NA	45.66666667	15	6.9167	-1.3949	-1.0687	4.5062	0.3812	0.3485	1.4919
209986	2099862258	other	NA	NA	NA	NA	M	NA	NA	66.91666667	2	4.5833	2.7079	-6.2237	-6.8995	-0.5895	0.9774	-0.8496
209986	2099862308	other	NA	NA	NA	NA	F	NA	NA	69	3	4.5833	-2.7470	-2.7450	-3.1537	0.6908	0.8029	0.6096
209990	2099901215	Sz/Sza	case	NA	NA	NA	M	NA	NA	65.33333333	29	3.4167	-1.1949	-0.6575	-7.1827	-1.4852	1.7772	0.7624
209999	2099991244	Sz/Sza	case	NA	NA	NA	F	NA	NA	67.08333333	25	2.6667	-0.8050	-1.3521	4.2492	0.4544	0.5630	0.1710
210002	2100021244	Bipolar	NA	case	NA	NA	F	NA	NA	85	28	2.0833	3.3757	-1.4669	3.1025	-0.5602	0.1233	-0.0955
210004	2100041244	Bipolar	NA	case	NA	NA	F	NA	NA	37.16666667	23	7.9167	3.2932	-1.9108	4.0923	1.5881	-3.7194	-0.3184
210019	2100191244	Sz/Sza	case	NA	NA	NA	F	NA	NA	26.33333333	31	3.2500	3.5974	-0.8394	4.1995	0.3066	2.5522	-0.1885
210020	2100201213	Bipolar	NA	case	NA	NA	M	NA	NA	58	30	3.9167	-0.2820	-1.4357	3.9302	-1.2088	-0.4993	-0.8190
210031	2100311215	Bipolar	NA	case	NA	NA	M	NA	NA	54.16666667	25	3.6667	-0.2546	-0.3024	4.0522	0.3144	-3.2033	0.2910
210044	2100441215	Bipolar	NA	case	NA	NA	M	NA	NA	43.75	31	3.9167	-0.4922	1.0048	-1.0975	-0.7370	-0.2509	0.7402
210060	2100601243	Sz/Sza	case	NA	NA	NA	F	NA	NA	63.83333333	27	1.2500	0.7829	4.2874	4.5438	0.2047	1.5689	-0.1859
210063	2100630213	Sz/Sza	case	NA	child	NA	M	2100632258	2100632308	42.91666667	29	3.5000	3.3413	-1.0666	4.3238	-0.2839	1.0597	0.5598
210063	2100632258	other	NA	NA	father	NA	M	NA	NA	NA	15	7.0000	2.6130	-0.0271	-5.7663	-2.2510	-1.1988	-0.4778
210063	2100632308	other	NA	NA	mother	NA	F	NA	NA	NA	15	7.0000	2.8781	-1.2008	4.0459	-0.1030	1.3275	0.9145
210064	2100640213	Sz/Sza	case	NA	NA	NA	M	NA	NA	44.83333333	31	3.4167	3.5945	-1.5506	3.9405	0.0023	1.2248	0.2622
210065	2100650213	Sz/Sza	case	NA	NA	NA	M	NA	NA	53.83333333	29	3.4167	-1.1139	0.1707	4.4486	0.5024	0.5889	0.4367
210067	2100670213	Sz/Sza	case	NA	NA	NA	M	NA	NA	63.91666667	29	3.5000	-2.5395	2.1586	-1.6294	1.3274	0.0883	0.2792
210068	2100681213	Sz/Sza	case	NA	NA	NA	M	NA	NA	77.58333333	31	3.7500	3.6829	-1.6075	-3.3108	0.8199	-0.3106	0.8704
210070	2100700213	Sz/Sza	case	NA	NA	NA	F	NA	NA	51.5	25	3.2500	-3.1664	-0.7936	4.0262	-2.3407	1.9719	-0.6210
210072	2100720213	Sz/Sza	case	NA	NA	NA	M	NA	NA	47.16666667	31	3.5000	3.1057	0.3276	3.8470	1.0706	0.5739	0.9453
210074	2100740213	Sz/Sza	case	NA	NA	NA	M	NA	NA	52.5	26	3.5000	-1.0942	-1.3074	-1.4643	1.3143	1.9549	-0.0102
210075	2100750213	Sz/Sza	case	NA	NA	NA	F	NA	NA	55.41666667	27	1.2500	3.0295	-0.2779	4.6055	-3.6026	3.5816	-0.2197
210079	2100791213	Sz/Sza	case	NA	NA	NA	M	NA	NA	61.16666667	25	2.9167	4.0172	-0.2683	3.9831	0.6819	2.9008	1.1908
210080	2100801245	Sz/Sza	case	NA	NA	NA	F	NA	NA	56.08333333	32	3.9167	0.0135	1.8225	2.1903	0.9901	2.7437	1.4497
210091	2100911213	Sz/Sza	case	NA	NA	NA	M	NA	NA	53.41666667	28	2.3333	-0.5791	0.7390	4.9241	0.7145	-1.8773	1.2837
210092	2100921243	Sz/Sza	case	NA	NA	NA	F	NA	NA	65	25	2.6667	-1.1370	-0.2569	-0.8869	1.3091	-0.4034	-1.2913
210099	2100991244	Bipolar	NA	case	NA	NA	F	NA	NA	31.16666667	30	3.7500	-0.2081	-1.7607	-3.1399	1.7026	-1.6941	-0.2428
210110	2101101214	Sz/Sza	case	NA	NA	NA	M	NA	NA	52.08333333	26	3.0833	-1.7668	-0.6510	-3.7637	0.3796	1.6130	-0.0941
210111	2101111213	Sz/Sza	case	NA	NA	NA	M	NA	NA	46.66666667	29	1.6667	-1.9757	-1.9447	2.3535	1.4813	-0.9785	0.7405
210121	2101211213	Sz/Sza	case	NA	NA	NA	M	NA	NA	55.58333333	29	1.9167	-2.8637	-2.6190	-3.1604	0.5034	1.7909	0.5489
210125	2101251244	Sz/Sza	case	NA	NA	NA	F	NA	NA	48.08333333	28	1.0833	3.3295	-0.9104	-4.0082	0.8027	2.2062	-0.4995
210127	2101271243	Sz/Sza	case	NA	NA	NA	F	NA	NA	47.08333333	30	4.1667	-0.8191	-0.9799	-2.7999	0.5154	-1.4866	0.6561
210130	2101301213	Sz/Sza	case	NA	NA	NA	M	NA	NA	54.08333333	29	3.5000	-0.5572	2.5851	-1.1306	0.5852	1.6947	0.2584
210131	2101311244	Sz/Sza	case	NA	NA	NA	F	NA	NA	52.66666667	25	3.6667	-3.2456	-0.7695	-3.5260	-0.4815	-1.7745	-2.5870
210132	2101321243	Bipolar	NA	case	NA	NA	F	NA	NA	54.58333333	30	4.2500	-0.4748	-1.8379	-1.1930	-0.0081	0.0846	-3.8568
210133	2101331215	Sz/Sza	case	NA	NA	NA	M	NA	NA	49.33333333	31	3.9167	-0.8577	3.8491	-1.0369	0.9985	1.1795	-0.4369
210143	2101431214	Bipolar	NA	case	NA	NA	M	NA	NA	45.91666667	28	1.7500	-1.2969	-1.5257	4.3965	1.3769	-0.8439	0.8380
210143	2101432315	Bipolar	NA	NA	NA	NA	M	NA	NA	34.08333333	30	3.9167	2.9196	-1.6163	4.4155	0.6338	-0.3324	-3.1519
210152	2101521213	Sz/Sza	case	NA	NA	NA	M	NA	NA	53.83333333	30	3.9167	-0.6498	0.1773	4.6478	0.6100	1.4488	-0.4012
210153	2101531213	Sz/Sza	case	NA	NA	NA	F	NA	NA	46.16666667	30	3.9167	3.1200	-0.2377	-3.0494	1.1179	0.6432	-7.8866
210156	2101561215	Sz/Sza	case	NA	NA	NA	M	NA	NA	54.16666667	28	1.7500	3.2489	2.0433	4.4595	-0.2373	1.7343	1.3820
210160	2101601245	Sz/Sza	case	NA	NA	NA	F	NA	NA	43.66666667	32	3.2500	0.7310	-0.5143	-1.2177	0.8661	-1.3738	0.4460
210166	2101661245	Bipolar	NA	case	NA	NA	F	NA	NA	58.83333333	32	3.2500	-0.8599	-2.0669	-3.4741	1.0103	1.3716	1.6691
210172	2101721214	Bipolar	NA	case	NA	NA	M	NA	NA	44.91666667	29	3.5000	-0.4962	0.1163	4.4011	-0.0606	0.8220	-0.5670
210173	2101731246	Sz/Sza	case	NA	NA	NA	F	NA	NA	47.25	26	3.5000	3.8172	-0.0510	-2.7863	1.7582	0.6185	0.9693
210177	2101771244	Bipolar	NA	case	NA	NA	F	NA	NA	40.5	25	3.6667	3.5527	1.4739	-1.9955	-0.0691	-0.2455	-0.0415
210178	2101781243	Sz/Sza	case	NA	child	NA	F	2101782258	2101782308	35.58333333	26	2.9167	-0.6968	-0.4064	-3.2692	-0.7817	2.3126	-0.1192
210178	2101782258	other	NA	NA	father	NA	M	NA	NA	58.33333333	15	5.7500	2.1622	-1.7122	-0.2723	0.8503	-2.4027	-1.3320
210178	2101782308	other	NA	NA	mother	NA	F	NA	NA	57.66666667	15	5.8333	-1.4929	-1.2520	-1.9482	0.0924	1.3835	0.4324
210184	2101841214	Sz/Sza	case	NA	NA	NA	M	NA	NA	54.33333333	28	2.4167	3.5231	-0.9460	-1.4175	1.1391	-0.0027	-0.3749
210186	2101861243	Sz/Sza	case	NA	NA	NA	F	NA	NA	52.33333333	26	2.8333	-1.7081	-0.6656	-6.0721	-0.0216	1.4537	-0.3068
210188	2101882308	other	NA	NA	NA	NA	F	NA	NA	75.08333333	15	6.0833	2.7094	-0.9129	4.6354	0.4095	0.7053	0.7679
210189	2101891213	Sz/Sza	case	NA	NA	NA	M	NA	NA	64.91666667	31	3.8333	-1.5842	-1.3769	2.3285	0.1973	1.0300	0.5096
210192	2101921213	Sz/Sza	case	NA	NA	NA	M	NA	NA	57.08333333	29	3.5000	-0.5048	-0.4947	-0.8862	0.5554	1.1004	-0.0583
210194	2101941213	Sz/Sza	case	NA	NA	NA	M	NA	NA	36.41666667	25	3.6667	2.9880	-0.0241	4.6282	-1.1017	1.9758	0.8109
210196	2101961243	Sz/Sza	case	NA	NA	NA	F	NA	NA	54.08333333	30	4.0000	-0.4159	-0.0512	-1.8315	0.3364	-1.3493	0.0654
210200	2102001245	Bipolar	NA	case	NA	NA	F	NA	NA	51.58333333	29	1.0833	-1.3542	0.7881	4.0358	-0.5200	-0.4033	-0.3325
210201	2102011214	Sz/Sza	case	NA	NA	NA	M	NA	NA	37.25	32	3.2500	-1.2046	1.2062	4.6081	-1.1749	-0.5544	0.4104
210204	2102041214	Sz/Sza	case	NA	NA	NA	M	NA	NA	49.75	25	3.6667	-1.9826	-1.2720	-3.5260	-0.8047	2.4669	0.1461
210205	2102051214	Sz/Sza	case	NA	NA	NA	M	NA	NA	25	26	3.5000	-3.1816	-0.5704	4.7821	0.5488	0.2180	0.7339
210215	2102151214	Sz/Sza	case	NA	NA	NA	M	NA	NA	57.83333333	25	2.8333	-1.1406	0.7659	-1.4414	0.2835	1.9738	0.2590
210221	2102211245	Sz/Sza	case	NA	NA	NA	F	NA	NA	53.58333333	30	3.9167	-0.6732	-0.5231	-1.9119	1.0336	2.0536	1.3175
210222	2102221214	Sz/Sza	case	NA	NA	NA	M	NA	NA	61.16666667	28	1.7500	3.3938	-0.2818	-2.2370	0.2600	-0.6293	0.4650
210223	2102231213	Sz/Sza	NA	NA	child	NA	M	2102232258	2102232308	26.08333333	30	3.7500	-0.4575	-0.8151	-2.7773	-0.2112	0.7654	0.8572
210223	2102232258	other	NA	NA	father	NA	M	NA	NA	60.41666667	15	5.9167	3.2680	-0.7964	-0.3857	0.6809	-3.2008	-1.1416
210223	2102232308	other	NA	NA	mother	NA	F	NA	NA	52.66666667	15	5.9167	3.1868	-0.9631	3.9479	0.8289	-0.1524	-0.2156
210223	2102234758	Sz/Sza	case	NA	NA	NA	M	NA	NA	51.66666667	15	5.5833	-2.2199	-1.5182	-1.0457	0.1874	0.5586	0.4717
210224	2102241213	Sz/Sza	case	NA	NA	NA	M	NA	NA	48.66666667	30	3.9167	-1.0290	-0.7683	-2.4327	0.6020	-0.8178	-2.7649
210227	2102271244	Bipolar	NA	case	NA	NA	F	NA	NA	51.25	30	3.9167	3.2571	-0.0474	1.0990	0.1915	0.9823	0.8958
210228	2102281245	Sz/Sza	case	NA	NA	NA	F	NA	NA	53.58333333	30	3.9167	-0.1282	-0.2012	1.4318	0.9611	1.0016	-0.0258
210229	2102291243	Sz/Sza	case	NA	NA	NA	F	NA	NA	55.75	31	3.9167	-3.3302	-0.4931	-2.7673	0.0953	-0.3320	0.3259
210231	2102311244	Bipolar	NA	case	NA	NA	F	NA	NA	47	28	2.3333	3.4196	-2.7127	-1.3033	1.0865	2.2866	-0.3267
210235	2102351215	Sz/Sza	case	NA	NA	NA	M	NA	NA	44.83333333	26	3.6667	-1.5298	-0.7844	0.0527	1.2595	2.1243	-0.3497
210239	2102391243	Sz/Sza	case	NA	NA	NA	F	NA	NA	56.91666667	31	3.8333	3.7973	-0.9709	3.5460	0.5686	0.4953	0.0463
210241	2102411215	Sz/Sza	case	NA	NA	NA	M	NA	NA	46.16666667	27	1.1667	-0.7172	0.0997	-1.5909	-0.2599	-0.3367	2.2854
210242	2102421213	Sz/Sza	case	NA	NA	NA	M	NA	NA	43.08333333	25	3.6667	-0.1667	-0.4307	-2.6960	-1.7650	0.0388	-0.2573
210243	2102431245	Sz/Sza	case	NA	NA	NA	F	NA	NA	62.08333333	26	3.6667	-1.4196	-0.1450	-2.3098	1.1721	2.6956	-0.7562
210244	2102441213	Sz/Sza	case	NA	NA	NA	M	NA	NA	72.25	31	3.5833	-1.8637	3.5159	-7.2429	0.0820	0.6871	0.4462
210245	2102451245	Sz/Sza	NA	NA	NA	NA	F	NA	NA	43.75	26	3.6667	-2.1148	4.3793	-2.6578	1.2404	1.9162	-0.2087
210245	2102454608	Sz/Sza	case	NA	NA	NA	M	NA	NA	71.33333333	26	3.1667	3.5729	-0.8772	-4.0901	1.2311	-1.3193	0.4826
210246	2102461213	Sz/Sza	case	NA	NA	NA	M	NA	NA	61.58333333	31	3.1667	-1.2100	-0.5599	-2.1861	0.9638	3.4467	-0.6533
210248	2102481213	Sz/Sza	case	NA	NA	NA	M	NA	NA	48.41666667	31	3.5833	-1.1373	-1.4780	-3.2087	1.1207	-0.9650	-1.1013
210252	2102521244	Sz/Sza	case	NA	NA	NA	F	NA	NA	48.83333333	25	3.6667	-1.1413	0.0499	-2.6085	0.9755	-0.6749	3.1314
210254	2102541214	Sz/Sza	case	NA	NA	NA	M	NA	NA	49.58333333	26	3.5833	-0.6851	3.0207	3.2580	0.2462	-1.6233	-1.0579
210255	2102551243	Sz/Sza	case	NA	NA	NA	F	NA	NA	42.83333333	26	3.6667	-1.7522	-1.3974	-0.1865	1.5446	1.7998	-2.0910
210256	2102561243	Sz/Sza	case	NA	NA	NA	F	NA	NA	66.25	31	3.1667	3.7816	-2.7616	-3.8642	1.0620	-0.9791	-0.4647
210258	2102581244	Sz/Sza	case	NA	NA	NA	F	NA	NA	57.41666667	25	2.8333	-0.6311	-0.2645	-1.9504	0.8470	-0.9491	0.1094
219266	2192661215	Bipolar	NA	case	NA	child	M	2192662258	2192662308	50.83333333	25	3.3333	2.7816	-1.4495	-3.2185	-0.0880	0.8568	1.1028
219266	2192662258	other	NA	NA	NA	father	M	NA	NA	68.91666667	6	12.9167	2.5944	2.1619	-0.9498	-8.7605	3.8323	-1.4988
219266	2192662308	other	NA	NA	NA	mother	F	NA	NA	66.66666667	6	12.9167	3.8045	2.8251	4.4475	-0.7039	1.1975	1.5318
219269	2192691213	Sz/Sza	case	NA	child	NA	M	2192692258	2192692308	61	29	2.0000	-0.8210	0.6991	-1.5799	0.6358	-2.2570	0.1887
219269	2192692258	other	NA	NA	father	NA	M	NA	NA	73.83333333	4	13.2500	1.8765	-1.1031	-3.4094	-1.1051	-2.0075	0.5031
219269	2192692308	other	NA	NA	mother	NA	F	NA	NA	72	4	13.2500	-1.3225	3.5862	0.9748	2.3859	0.4485	0.5472
219272	2192721216	Sz/Sza	case	NA	child	NA	M	2192722258	2192722308	26.33333333	11	13.0833	0.5174	1.6225	-0.4273	0.3080	2.1823	0.3064
219272	2192722258	other	NA	NA	father	NA	M	NA	NA	51.75	5	13.0833	2.2825	-1.2717	-3.1940	-0.2071	1.0623	-0.3213
219272	2192722308	other	NA	NA	mother	NA	F	NA	NA	51.08333333	11	13.0833	3.1207	3.1655	3.7236	-0.5190	-4.7484	1.1610
219275	2192751213	Sz/Sza	case	NA	child	NA	M	2192752258	2192752308	37.16666667	5	13.1667	-0.6785	0.2429	-1.2780	2.0510	-3.1983	1.1001
219275	2192752258	other	NA	NA	father	NA	M	NA	NA	73.83333333	5	13.1667	3.1863	3.8813	4.3166	2.1325	-1.3588	-0.1704
219275	2192752308	other	NA	NA	mother	NA	F	NA	NA	63	5	13.1667	-2.3056	3.1589	-1.9615	-0.4918	0.9589	-1.6344
219281	2192811213	Sz/Sza	case	NA	NA	NA	M	2192812258	2192812308	20.91666667	11	13.0833	-1.7159	-0.3194	-0.6016	0.5172	-1.5334	0.1151
219283	2192831243	Bipolar	NA	case	NA	child	F	2192832258	2192832308	34	11	12.7500	-2.3093	-1.7157	-3.4449	-0.0331	4.0068	-0.0477
219283	2192832258	other	NA	NA	NA	father	M	NA	NA	64.41666667	8	12.5833	-0.9944	-0.8201	-4.7191	0.4844	0.8547	0.6790
219283	2192832308	other	NA	NA	NA	mother	F	NA	NA	63.16666667	8	12.5833	3.5036	-1.1630	-3.3971	0.0596	-1.0093	-1.6668
219288	2192881216	Sz/Sza	case	NA	child	NA	M	2192882258	2192882308	25.66666667	3	13.3333	-2.8162	-2.5581	-2.3574	0.3895	0.7578	0.5464
219288	2192882258	other	NA	NA	father	NA	M	NA	NA	53	4	13.2500	-1.4022	-2.7246	-1.7155	1.8949	0.1828	-0.7618
219288	2192882308	other	NA	NA	mother	NA	F	NA	NA	52.08333333	3	13.2500	-3.5148	3.7299	-5.7104	1.3366	-1.4146	-0.9328
219290	2192902258	other	NA	NA	NA	father	M	NA	NA	72.58333333	10	12.8333	2.2318	2.8578	3.6430	-1.4415	1.9292	0.3774
219290	2192902308	other	NA	NA	NA	mother	F	NA	NA	69.25	10	12.8333	-2.0854	-0.0291	3.4351	-2.7186	-2.5093	-0.5328
219290	2192902315	Bipolar	NA	case	NA	child	M	2192902258	2192902308	40.58333333	15	12.4167	-4.7334	-0.9908	4.0312	0.8433	1.4141	-0.3796
219291	2192911243	Bipolar	NA	case	NA	NA	F	NA	NA	22.83333333	7	12.8333	1.4099	-0.0129	-4.5301	1.2889	-0.4410	-1.1003
219301	2193011243	Sz/Sza	case	NA	child	NA	F	2193012258	2193012308	45.66666667	3	13.4167	-1.2330	-1.7683	-2.8615	1.2441	1.3258	0.6011
219301	2193012258	other	NA	NA	father	NA	M	NA	NA	72.41666667	3	13.3333	3.0030	-2.4650	-0.9076	-2.1881	-2.8788	0.3292
219301	2193012308	other	NA	NA	mother	NA	F	NA	NA	68.33333333	3	13.3333	2.5387	-2.0726	2.9907	0.5010	-2.3553	0.1637
219302	2193020213	Sz/Sza	case	NA	child	NA	M	2193022258	2193022308	51.25	25	3.3333	-0.1176	0.5157	-2.4300	0.1300	1.4418	0.9188
219302	2193022258	other	NA	NA	father	NA	M	NA	NA	70.58333333	2	13.5000	2.0674	4.1781	4.0313	0.0513	1.5881	-0.4907
219302	2193022308	other	NA	NA	mother	NA	F	NA	NA	71.58333333	2	13.5000	-2.2605	-3.2731	0.0866	-1.5163	0.3291	-2.7602
219304	2193041243	Bipolar	NA	case	NA	child	F	2193042258	2193042308	61.33333333	6	12.9167	-2.7898	3.5300	-4.4093	0.3478	1.2128	-0.1851
219304	2193042258	other	NA	NA	NA	father	M	NA	NA	87.5	7	12.8333	-3.1194	-0.9370	3.5627	-1.0959	3.1253	0.6923
219304	2193042308	other	NA	NA	NA	mother	F	NA	NA	88.08333333	12	12.5000	4.0865	3.4757	4.0305	-0.4049	0.1305	0.4853
219311	2193111214	Sz/Sza	case	NA	child	NA	M	2193112258	2193112308	52.16666667	27	1.7500	-0.7499	-1.2025	-2.0964	-2.3082	-1.7008	0.1235
219311	2193112258	other	NA	NA	father	NA	M	NA	NA	68.83333333	11	13.0833	-0.4761	0.0516	-2.5118	-0.5149	-2.1983	0.1714
219311	2193112308	other	NA	NA	mother	NA	F	NA	NA	63.91666667	11	13.0833	-0.7007	1.5322	3.6929	0.6698	0.2834	-0.0441
219313	2193131213	Bipolar	NA	case	NA	child	M	2193132258	2193132308	47.08333333	29	2.0000	-2.1105	-0.3009	-0.9425	0.8590	-2.1721	-0.7520
219313	2193132258	other	NA	NA	NA	father	M	NA	NA	61.08333333	5	13.1667	3.5268	-0.0756	4.4515	-1.2908	1.5224	2.4085
219313	2193132308	other	NA	NA	NA	mother	F	NA	NA	59.58333333	5	13.1667	-0.3880	-0.2755	1.7590	0.0228	2.5310	0.1801
219315	2193151214	Bipolar	NA	case	NA	child	M	2193152258	2193152308	30.08333333	7	12.8333	-1.5788	-1.5219	3.8133	0.8338	-0.4559	0.4889
219315	2193152258	other	NA	NA	NA	father	M	NA	NA	58	7	12.8333	-0.7208	0.7318	-2.9451	1.4456	0.5957	0.7217
219315	2193152308	other	NA	NA	NA	mother	F	NA	NA	55.25	7	12.8333	3.0211	-0.0931	3.1324	-0.8894	-1.2080	0.9189
219317	2193171213	Bipolar	NA	case	NA	child	M	2193172258	2193172308	52.58333333	31	3.3333	-0.5208	-0.6760	4.3274	0.2657	1.7825	0.4006
219317	2193172258	other	NA	NA	NA	father	M	NA	NA	68.41666667	12	12.4167	-1.7284	-0.1027	-1.8880	-0.7530	-0.4661	-0.1000
219317	2193172308	other	NA	NA	NA	mother	F	NA	NA	65.25	12	12.4167	-1.3747	-0.1539	-1.3273	-1.1333	-0.2907	-0.2268
219319	2193191243	Bipolar	NA	case	NA	child	F	2193192258	2193192308	57.41666667	28	2.2500	-1.0753	-0.9890	5.0977	0.4606	3.7305	0.3222
219319	2193192258	other	NA	NA	NA	father	M	NA	NA	73.25	7	12.8333	2.0722	0.9575	3.4778	-2.6180	0.5738	-0.6885
219319	2193192308	other	NA	NA	NA	mother	F	NA	NA	70.75	7	12.8333	-0.0870	-0.4150	3.5940	1.1713	-3.4559	2.9402
219319	2193192344	Bipolar	NA	NA	NA	child	F	2193192258	2193192308	43.91666667	7	12.8333	3.8734	0.8000	4.1007	1.4862	-4.2336	0.5842
219321	2193211213	Sz/Sza	case	NA	child	NA	M	2193212258	2193212308	45.41666667	32	1.0000	-2.1802	-1.0640	-0.6395	0.5725	-2.2448	0.7032
219321	2193212258	other	NA	NA	father	NA	M	NA	NA	60.75	11	13.0833	-1.9130	-1.3303	-2.7260	-1.7482	-2.6978	-1.1696
219321	2193212308	other	NA	NA	mother	NA	F	NA	NA	58.08333333	11	13.0833	-2.5156	-2.1652	-1.5625	0.1035	-3.7484	-0.5701
219323	2193231213	Bipolar	NA	case	NA	child	M	2193232258	2193232308	38.58333333	28	2.4167	-0.9573	0.2940	-2.7585	1.5259	1.3956	-1.3049
219323	2193232258	Bipolar	NA	NA	NA	father	M	NA	NA	56.25	16	12.3333	3.4920	-1.2943	-5.0438	1.6070	0.8036	1.2798
219323	2193232308	other	NA	NA	NA	mother	F	NA	NA	56.91666667	18	12.0000	-2.1145	-2.2070	-4.0326	1.6078	2.3035	-4.1056
219340	2193401213	Bipolar	NA	case	NA	child	M	2193402258	2193402308	21	5	13.1667	-1.4576	-1.9000	0.0494	-0.9053	0.3546	0.5738
219340	2193402258	other	NA	NA	NA	father	M	NA	NA	48.5	4	13.1667	1.7567	-1.4212	2.0775	-3.2595	-0.2882	-1.2120
219340	2193402308	other	NA	NA	NA	mother	F	NA	NA	47.41666667	4	13.1667	-1.5745	-0.9618	3.7413	-1.5907	-2.6443	-0.1543
219351	2193511213	Bipolar	NA	case	NA	child	M	2193512258	2193512308	35.5	29	1.4167	-1.1527	-0.2271	0.7280	-0.0143	2.9305	-0.1191
219351	2193512258	other	NA	NA	NA	father	M	NA	NA	51.16666667	5	13.1667	-1.4936	3.0561	3.3217	2.0286	-1.4019	-0.0661
219351	2193512308	other	NA	NA	NA	mother	F	NA	NA	49.58333333	5	13.1667	-1.7974	-0.4626	3.0220	1.8782	-1.1064	-0.3224
219356	2193561213	Sz/Sza	case	NA	child	NA	M	2193562258	2193562308	33.75	5	13.1667	-1.7974	-2.5781	-1.8766	1.3190	2.5622	-1.1704
219356	2193562258	other	NA	NA	father	NA	M	NA	NA	72.83333333	5	13.1667	2.6844	-1.0256	3.6674	-1.0389	-0.1516	0.2890
219356	2193562308	other	NA	NA	mother	NA	F	NA	NA	67.25	5	13.1667	-1.2739	-1.4850	4.2355	-0.6540	-2.0200	-0.5616
219357	2193571244	Sz/Sza	case	NA	child	NA	F	2193572258	2193572308	52.5	25	2.7500	3.5044	0.8571	4.4524	0.9441	2.1628	0.2269
219357	2193572258	other	NA	NA	father	NA	M	NA	NA	73.41666667	11	13.0833	-2.0611	-0.9152	3.9368	0.9978	0.0662	-0.7677
219357	2193572308	other	NA	NA	mother	NA	F	NA	NA	71.58333333	11	13.0833	-2.8782	2.2308	3.4646	-0.8781	2.3779	-1.0361
219360	2193601214	Sz/Sza	case	NA	child	NA	M	2193602258	2193602308	35.5	27	1.1667	-0.1289	-0.7800	-6.2347	0.4262	-1.0679	-1.0704
219360	2193602258	other	NA	NA	father	NA	M	NA	NA	53.91666667	6	12.9167	-1.0946	3.8672	-0.1613	-0.4363	-0.6253	0.1268
219360	2193602308	other	NA	NA	mother	NA	F	NA	NA	52.33333333	6	12.9167	3.2305	-0.7516	-0.0730	-0.1565	2.2317	-1.6738
219361	2193611216	Sz/Sza	case	NA	child	NA	M	2193612258	2193612308	53.91666667	28	2.0833	-2.1727	-1.5794	-4.6473	0.8740	0.7400	1.8371
219361	2193612258	other	NA	NA	father	NA	M	NA	NA	80.41666667	6	12.8333	2.5696	-0.4972	4.0983	-0.8550	-0.0175	-1.6269
219361	2193612308	other	NA	NA	mother	NA	F	NA	NA	76.58333333	7	12.8333	3.3438	2.6010	3.0668	-1.8154	1.1440	-0.2930
219363	2193631214	Sz/Sza	case	NA	child	NA	M	2193632258	2193632308	48.58333333	28	2.1667	-1.8400	-1.1488	4.9996	0.3781	1.0518	-1.3796
219363	2193632258	other	NA	NA	father	NA	M	NA	NA	65.66666667	7	12.8333	3.0678	-0.9370	3.8970	-1.6434	-3.3405	-1.1263
219363	2193632308	other	NA	NA	mother	NA	F	NA	NA	64.5	7	12.8333	3.4987	3.8940	2.6794	-0.4744	1.9016	0.7217
219365	2193651244	Sz/Sza	case	NA	child	NA	F	2193652258	2193652308	45.33333333	10	12.7500	-2.1814	-2.0123	0.9638	0.8152	1.4472	-1.0366
219365	2193652258	other	NA	NA	father	NA	M	NA	NA	73.66666667	7	12.8333	2.3884	0.2695	3.0122	0.8491	-3.2336	1.0523
219365	2193652308	other	NA	NA	mother	NA	F	NA	NA	73.75	7	12.8333	3.0980	-0.6988	3.9713	-3.7223	2.3748	0.2772
219369	2193691216	Sz/Sza	case	NA	NA	NA	M	NA	NA	56.25	29	2.0000	-1.1105	-0.0785	-1.9019	1.3595	1.0606	0.6228
219372	2193721243	Sz/Sza	case	NA	NA	NA	F	NA	NA	48.08333333	18	11.9167	2.7707	-4.3187	-2.3760	0.6745	2.8873	-2.2971
219373	2193731244	Sz/Sza	case	NA	NA	NA	F	NA	NA	41.16666667	6	12.9167	3.5795	-1.4803	4.0312	2.1940	1.2392	-0.4581
219375	2193751214	Sz/Sza	case	NA	NA	NA	M	NA	NA	48.25	8	12.5833	-2.4335	-1.1987	-5.1341	1.7100	4.0866	0.9081
219377	2193771243	Sz/Sza	case	NA	NA	NA	F	NA	NA	40.83333333	10	12.8333	-1.0736	-1.5015	-5.1324	1.8428	1.9010	2.2593
219382	2193821221	Sz/Sza	case	NA	NA	NA	M	NA	NA	55.66666667	8	12.5833	-0.9148	-0.4545	3.3790	-0.5969	0.4130	0.6431
219383	2193831244	Sz/Sza	case	NA	NA	NA	F	NA	NA	23.75	10	12.7500	-2.6924	0.3602	2.1482	1.7348	-0.3431	-0.0713
219384	2193841244	Sz/Sza	case	NA	NA	NA	F	NA	NA	37.41666667	8	12.5833	-1.0465	-0.6379	3.6829	2.0077	-0.8805	0.6671
219386	2193861214	Sz/Sza	case	NA	NA	NA	M	NA	NA	53.25	7	12.8333	2.5936	-0.1138	-3.1516	0.6751	0.8295	1.2722
219387	2193874608	Sz/Sza	case	NA	NA	NA	M	NA	NA	67.33333333	18	11.5833	-2.5955	-0.3187	-4.2324	-0.2706	1.6322	-7.7192
219391	2193911214	Sz/Sza	case	NA	NA	NA	M	NA	NA	48.5	8	12.5833	-1.4615	-0.1455	-2.3268	1.6749	-1.8118	0.9430
219392	2193921216	Sz/Sza	case	NA	NA	NA	M	NA	NA	37.91666667	12	12.4167	-0.9675	3.7553	-2.1655	1.3692	0.8357	1.3857
219393	2193932258	other	NA	NA	NA	father	M	NA	NA	78	11	12.7500	-1.5630	1.0155	-1.3074	-0.0739	-0.4706	0.4169
219393	2193932308	other	NA	NA	NA	mother	F	NA	NA	70.91666667	11	12.7500	-2.4561	0.7173	4.0797	1.5499	1.5692	0.4400
219393	2193932344	Bipolar	NA	case	NA	child	F	2193932258	2193932308	40.66666667	11	12.7500	-1.8372	0.5889	-3.1819	2.3697	-7.5709	0.3108
219394	2193941244	Sz/Sza	case	NA	NA	NA	F	NA	NA	54.25	11	12.5000	-0.9007	0.7446	-1.2297	1.1740	-0.1300	1.4448
219395	2193951216	Sz/Sza	case	NA	child	NA	M	2193952258	2193952308	43.83333333	29	2.0000	-1.1650	-0.7159	3.9296	-0.1585	-1.0726	-1.2423
219395	2193952258	other	NA	NA	father	NA	M	NA	NA	68.08333333	12	12.5000	3.2586	1.3499	-1.6909	1.0708	0.0889	-0.0482
219395	2193952308	other	NA	NA	mother	NA	F	NA	NA	67.33333333	12	12.5000	2.1168	-1.8323	2.4562	0.4064	-0.3065	-0.4107
219401	2194011213	Sz/Sza	case	NA	child	NA	M	2194012258	2194012308	43.33333333	25	2.7500	0.6367	0.7846	4.4083	0.9354	-0.9932	0.0549
219401	2194012258	other	NA	NA	father	NA	M	NA	NA	61.83333333	8	12.5833	3.0688	-0.2918	3.5073	-0.9657	-0.4052	0.4277
219401	2194012308	other	NA	NA	mother	NA	F	NA	NA	56.08333333	15	12.4167	-3.9964	3.0092	3.4121	-0.9109	-0.2516	-1.1572
219403	2194031215	Sz/Sza	case	NA	NA	NA	M	NA	NA	40.33333333	20	10.8333	-2.1649	-0.6528	-1.7742	-0.5264	-0.2467	-0.0240
219404	2194041244	Sz/Sza	case	NA	NA	NA	F	NA	NA	52	26	3.5833	-5.1834	-1.0217	-2.7908	1.2740	0.9787	0.8692
219410	2194101213	Sz/Sza	case	NA	child	NA	M	2194102258	2194102308	54.16666667	8	12.5833	2.1457	-2.6137	-6.7191	-2.0356	1.5334	-1.9298
219410	2194102258	other	NA	NA	father	NA	M	NA	NA	79.66666667	8	12.5833	2.6974	2.2575	4.1420	-4.1471	1.4727	-2.2074
219410	2194102308	other	NA	NA	mother	NA	F	NA	NA	74.58333333	8	12.5833	3.4350	2.3249	3.8084	-0.5450	1.9907	1.0657
219411	2194111243	Bipolar	NA	case	NA	child	F	2194112258	2194112308	52.5	15	12.4167	-3.5634	-1.8735	-2.6672	1.6478	-1.8235	0.1439
219411	2194112258	other	NA	NA	NA	father	M	NA	NA	80.91666667	15	12.4167	2.6410	4.0661	-1.8116	1.4780	1.0755	1.4334
219411	2194112308	other	NA	NA	NA	mother	F	NA	NA	77.58333333	15	12.4167	2.7941	3.8365	-1.7376	-4.4959	1.4508	0.9935
219421	2194211215	Bipolar	NA	case	NA	NA	M	NA	NA	51.66666667	32	4.1667	0.4783	1.5237	-2.3013	-0.5792	-1.1563	0.5121
219421	2194212258	Bipolar	NA	NA	NA	NA	M	NA	NA	76.5	14	11.7500	-2.8672	3.8208	-0.8838	-0.1965	-1.0792	-0.8138
219422	2194221243	Bipolar	NA	case	NA	child	F	2194222258	2194222308	42	29	2.0000	-1.7780	0.0017	-2.0274	-0.7982	-1.0535	-1.0199
219422	2194222258	other	NA	NA	NA	father	M	NA	NA	58.16666667	13	12.6667	2.7471	-1.3950	-3.7374	-0.1050	-0.5015	0.3807
219422	2194222308	other	NA	NA	NA	mother	F	NA	NA	53.16666667	7	12.6667	-1.9903	0.4856	-3.3836	1.4541	2.5760	-0.0537
219424	2194241214	Bipolar	NA	case	NA	child	M	2194242258	2194242308	21	8	12.5833	-3.3266	-2.2727	-3.2596	1.0666	-3.3312	0.9626
219424	2194242258	other	NA	NA	NA	father	M	NA	NA	49.25	8	12.5833	2.9824	-1.2352	-3.5491	1.6758	-3.9162	1.2481
219424	2194242308	other	NA	NA	NA	mother	F	NA	NA	49.83333333	8	12.5833	2.4501	4.0858	-5.1341	-2.4787	0.5948	-1.7923
219425	2194251243	Bipolar	NA	case	NA	child	F	2194252258	2194252308	33.66666667	30	4.1667	-0.8543	-2.2126	-4.6479	0.3878	3.3034	-0.5983
219425	2194252258	other	NA	NA	NA	father	M	NA	NA	53.16666667	16	12.3333	-2.0474	-1.9266	4.1626	0.6829	-0.9658	0.1364
219425	2194252308	other	NA	NA	NA	mother	F	NA	NA	54	16	12.3333	-2.0037	-0.1824	-3.2364	1.2810	-0.6526	0.1923
219426	2194262344	Bipolar	NA	case	NA	NA	F	NA	NA	55.66666667	13	11.8333	-1.6610	-0.5936	-1.9817	1.1823	2.1933	-0.3108
219427	2194271244	Sz/Sza	case	NA	child	NA	F	2194272258	2194272308	40	28	2.0000	3.4817	-1.4631	2.7623	-0.6628	3.0942	1.4617
219427	2194272258	other	NA	NA	father	NA	M	NA	NA	60.08333333	14	11.6667	1.9887	3.5453	-5.6694	0.6603	-0.3739	0.3358
219427	2194272308	other	NA	NA	mother	NA	F	NA	NA	54.41666667	14	11.6667	1.6015	-2.7689	3.4548	-0.6168	-1.4894	-0.6441
219429	2194291244	Sz/Sza	NA	NA	child	NA	F	2194292258	2194292308	46.58333333	12	12.5000	-1.4738	-0.6747	-1.3318	0.0968	3.1468	1.0999
219429	2194292258	other	NA	NA	father	NA	M	NA	NA	79.33333333	12	12.5000	2.9217	-0.4452	-2.4071	-1.5129	1.4557	1.7120
219429	2194292308	other	NA	NA	mother	NA	F	NA	NA	73.75	12	12.5000	3.8473	-1.1064	-2.1270	0.7386	2.9202	-0.1468
219429	2194292313	Sz/Sza	case	NA	child	NA	M	2194292258	2194292308	59	25	2.6667	2.4423	0.0954	-2.9414	0.4557	3.1136	-0.4703
219435	2194351214	Sz/Sza	NA	NA	NA	NA	M	NA	NA	48.5	8	12.6667	-3.6121	-1.6664	-0.5738	0.3546	0.5053	0.8661
219435	2194352346	Sz/Sza	case	NA	NA	NA	F	NA	NA	39.5	8	12.6667	-2.4078	-1.5702	4.3078	1.4006	-3.7834	-0.5804
219436	2194361213	Bipolar	NA	case	NA	child	M	2194362258	2194362308	34.41666667	16	12.3333	2.5822	-1.2943	0.4320	0.9444	-0.1900	1.0219
219436	2194362258	other	NA	NA	NA	father	M	NA	NA	63.83333333	16	12.3333	1.9623	-1.2485	3.7153	0.1259	0.8907	1.4857
219436	2194362308	other	NA	NA	NA	mother	F	NA	NA	62.91666667	16	12.3333	1.4120	0.1090	3.8088	-0.3232	1.4897	0.1526
219437	2194371215	Bipolar	NA	case	NA	child	M	2194372258	2194372308	36.5	8	12.5833	-4.4335	-2.3507	4.1590	-2.2962	1.6628	-0.1432
219437	2194372258	other	NA	NA	NA	father	M	NA	NA	69.66666667	8	12.5833	2.5965	3.5788	3.4141	-0.1152	0.4898	-1.1432
219437	2194372308	other	NA	NA	NA	mother	F	NA	NA	61.75	8	12.5833	1.9850	-0.2727	3.7290	-1.8991	2.2796	0.1233
219441	2194411245	Bipolar	NA	case	NA	child	F	2194412258	2194412308	23	12	12.5000	-2.8126	-0.7254	-0.9476	1.5934	-0.1391	0.4793
219441	2194412258	other	NA	NA	NA	father	M	NA	NA	65.75	12	12.5000	-2.2562	0.0064	2.9580	1.0329	1.9047	-0.2279
219441	2194412308	other	NA	NA	NA	mother	F	NA	NA	56.66666667	12	12.5000	-1.4406	-0.4666	2.9200	0.0919	3.0352	-1.3507
219442	2194421214	Sz/Sza	case	NA	child	NA	M	2194422258	2194422308	30.41666667	17	12.1667	-5.0278	-0.7715	-7.1252	0.0369	-0.1811	0.1682
219442	2194422258	other	NA	NA	father	NA	M	NA	NA	55.83333333	18	12.0833	-1.7683	3.4364	-1.3850	-0.2782	-1.4911	0.6878
219442	2194422308	other	NA	NA	mother	NA	F	NA	NA	53.08333333	17	12.0833	-2.1191	-0.9771	-0.3051	0.3554	-7.2873	-2.8780
219443	2194431213	Sz/Sza	case	NA	NA	NA	M	NA	NA	63.83333333	28	2.3333	0.3022	4.4244	-2.1373	0.4265	0.8336	1.2059
219445	2194451213	Sz/Sza	case	NA	child	NA	M	2194452258	2194452308	31.08333333	8	12.5833	-2.6421	-1.3913	3.7506	-1.0119	2.5067	1.3921
219445	2194452258	other	NA	NA	father	NA	M	NA	NA	56.41666667	8	12.5833	-1.2151	-1.1630	-1.8611	0.4465	0.5235	1.2640
219445	2194452308	other	NA	NA	mother	NA	F	NA	NA	56	8	12.5833	-2.2270	-1.0287	3.2072	1.2840	0.2376	0.1233
219446	2194461213	Bipolar	NA	case	NA	NA	M	NA	NA	22.08333333	8	12.5833	-2.1116	-0.7132	-4.3971	-0.0475	-1.9902	-0.8255
219449	2194491213	Sz/Sza	case	NA	child	NA	M	2194492258	2194492308	25.08333333	12	12.5000	-3.4406	-0.6020	-1.0647	-9.1395	2.1428	-1.7133
219449	2194492258	other	NA	NA	father	NA	M	NA	NA	65.91666667	12	12.5000	-6.9000	3.1677	1.2734	0.7589	0.2858	-0.0352
219449	2194492308	other	NA	NA	mother	NA	F	NA	NA	61.33333333	12	12.5000	1.7582	0.8851	3.7193	0.2977	4.0905	-0.9929
219450	2194501244	Bipolar	NA	case	NA	child	F	2194502258	2194502308	55.83333333	32	1.0000	2.7890	2.7975	-1.4347	-0.1649	-1.6884	1.0724
219450	2194502258	Bipolar	NA	NA	NA	father	M	NA	NA	82.41666667	32	1.0000	3.5876	0.6043	4.7103	-2.5370	-0.3322	0.4606
219450	2194502308	other	NA	NA	NA	mother	F	NA	NA	71.25	8	12.6667	2.3104	1.1050	4.1211	-3.5569	1.9370	-0.0434
219452	2194521213	Bipolar	NA	case	NA	child	M	2194522258	2194522308	42.58333333	8	12.5833	-3.7416	-6.5548	2.1666	-4.1471	1.7898	-2.2517
219452	2194522258	other	NA	NA	NA	father	M	NA	NA	77.33333333	8	12.5833	-8.1681	-2.2727	4.4376	-1.1215	-2.0286	0.0150
219452	2194522308	other	NA	NA	NA	mother	F	NA	NA	82.75	8	12.5833	3.1235	3.5788	4.0672	-1.8776	0.8860	2.6581
219455	2194551214	Sz/Sza	case	NA	child	NA	M	2194552258	2194552308	36.33333333	8	12.5833	-2.7077	-2.5206	-5.7191	0.5294	-3.5377	0.5427
219455	2194552258	other	NA	NA	father	NA	M	NA	NA	64.83333333	8	12.5833	-2.9245	-1.1283	-1.9642	0.2255	0.7392	-0.3329
219455	2194552308	other	NA	NA	mother	NA	F	NA	NA	59.58333333	8	12.5833	-2.7077	-1.9356	-6.7191	1.5203	-1.8118	0.7312
219457	2194571243	Bipolar	NA	case	NA	child	F	2194572258	2194572308	50.83333333	8	12.5833	2.9422	-1.3111	-6.7191	-3.8670	0.4898	1.1363
219457	2194572258	other	NA	NA	NA	father	M	NA	NA	81.33333333	12	12.4167	3.2245	4.1973	-0.7021	-2.3032	-0.4538	0.2635
219457	2194572308	other	NA	NA	NA	mother	F	NA	NA	78.91666667	8	12.5833	3.1555	2.9224	0.9534	-1.2609	0.4966	-7.2517
219460	2194601243	Bipolar	NA	case	NA	child	F	2194602258	2194602308	36.33333333	12	12.5000	-1.9000	-1.5785	-3.7550	0.4005	0.8310	-0.3454
219460	2194602258	other	NA	NA	NA	father	M	NA	NA	64.83333333	17	12.0833	-3.4410	-0.5342	4.2428	-1.9683	-0.1034	0.3699
219460	2194602308	other	NA	NA	NA	mother	F	NA	NA	59.58333333	17	12.0833	-2.6337	2.3357	-1.1557	0.7991	2.5364	-1.6352
219461	2194611244	Bipolar	NA	case	NA	NA	F	NA	NA	48.08333333	26	3.5833	-2.1834	-1.7807	-3.5277	1.5129	2.2132	1.9288
219463	2194631214	Bipolar	NA	case	NA	child	M	2194632258	2194632308	35.58333333	12	12.5000	3.5512	0.3980	2.9136	1.0820	-0.2100	0.5611
219463	2194632258	other	NA	NA	NA	father	M	NA	NA	74.25	12	12.5000	2.7759	-0.1577	-0.8394	0.8031	-0.5345	-0.4850
219463	2194632308	other	NA	NA	NA	mother	F	NA	NA	61	12	12.5000	4.4750	1.0371	-2.6909	1.8357	0.1549	0.6810
219465	2194651243	Sz/Sza	case	NA	NA	NA	F	NA	NA	55.91666667	12	12.4167	1.3685	0.3291	0.9449	0.7978	3.7024	1.4684
219466	2194661214	Sz/Sza	case	NA	NA	NA	M	NA	NA	47.08333333	17	12.1667	-1.5683	3.1263	-6.0909	1.0943	0.2178	0.5132
219467	2194671214	Sz/Sza	case	NA	NA	NA	M	2194672258	2194672308	34.5	17	12.2500	-3.5701	-1.2298	-0.0842	-0.7526	-0.7870	1.1815
219468	2194681214	Bipolar	NA	case	NA	child	M	2194682258	2194682308	46.91666667	27	1.2500	0.2033	0.3138	5.2171	-0.4831	-1.3589	0.7436
219468	2194682258	other	NA	NA	NA	father	M	NA	NA	71.66666667	17	12.0833	3.7627	0.2802	4.3637	0.3863	-0.0535	1.6117
219468	2194682308	other	NA	NA	NA	mother	F	NA	NA	61.41666667	18	12.1667	-0.1400	-0.0202	1.9026	1.4231	-0.2596	0.0352
219471	2194711213	Sz/Sza	case	NA	child	NA	M	2194712258	2194712308	35.91666667	15	12.4167	-8.3525	-6.9077	-2.9721	-3.5228	-0.4631	-3.3016
219471	2194712258	other	NA	NA	father	NA	M	NA	NA	59.33333333	15	12.4167	1.0502	-1.4472	3.7662	-0.6434	-6.0330	-2.1572
219471	2194712308	other	NA	NA	mother	NA	F	NA	NA	57.91666667	15	12.4167	2.5366	-0.7860	-0.3453	1.1786	-1.2256	-1.3016
219473	2194731243	Bipolar	NA	case	NA	NA	F	NA	NA	31.33333333	23	7.8333	-2.4610	-1.2024	4.3423	-0.3903	2.3077	0.7344
219474	2194741215	Sz/Sza	case	NA	child	NA	M	2194742258	2194742308	49.83333333	31	2.6667	-0.6599	-2.1222	-1.5152	0.0413	-0.2604	-0.0599
219474	2194742258	other	NA	NA	father	NA	M	NA	NA	69.91666667	17	12.2500	2.7237	3.2441	4.2248	-2.7606	0.8248	-0.1006
219474	2194742308	other	NA	NA	mother	NA	F	NA	NA	67.16666667	17	12.2500	-3.3291	2.2750	4.1370	1.4797	0.0319	-1.2953
219475	2194751216	Bipolar	NA	case	NA	child	M	2194752258	2194752308	42.91666667	16	12.3333	-2.0925	-0.8222	3.8281	-1.0329	-3.2028	0.2001
219475	2194752258	other	NA	NA	NA	father	M	NA	NA	81.83333333	16	12.3333	2.4982	-0.9266	4.1028	0.2790	-0.6351	0.0950
219475	2194752308	other	NA	NA	NA	mother	F	NA	NA	78.66666667	16	12.3333	2.4934	3.5064	4.3598	-1.8191	-1.2288	1.7159
219476	2194761243	Bipolar	NA	case	NA	child	F	2194762258	2194762308	29.25	31	2.5833	-1.0092	-0.5126	-2.2966	0.8839	2.1632	0.4920
219476	2194762258	other	NA	NA	NA	father	M	NA	NA	51.83333333	11	12.5000	-1.7664	-1.1193	2.9227	0.7953	0.7723	-0.5916
219476	2194762308	other	NA	NA	NA	mother	F	NA	NA	49.41666667	8	12.5833	-2.5192	-1.2352	-4.3971	1.3932	-0.8287	1.6849
219477	2194771213	Bipolar	NA	case	NA	child	M	2194772258	2194772308	21.91666667	16	12.2500	2.3708	-1.9228	-4.0392	0.8540	-0.9179	-0.5620
219477	2194772258	other	NA	NA	NA	father	M	NA	NA	52.5	16	12.2500	-3.0680	-1.7212	1.0797	-1.0133	-0.8156	-0.3415
219477	2194772308	other	NA	NA	NA	mother	F	NA	NA	48.58333333	16	12.2500	2.4682	-1.9228	-4.7173	0.5831	2.0688	1.2735
219479	2194792258	other	NA	NA	father	NA	M	NA	NA	69.25	18	12.0833	3.1374	2.8403	2.7082	0.1699	2.5089	-1.9367
219479	2194792308	other	NA	NA	mother	NA	F	NA	NA	61.16666667	17	12.1667	-0.7989	-0.4111	3.4049	0.2241	1.9876	0.4571
219481	2194811214	Sz/Sza	case	NA	child	NA	M	2194812258	2194812308	42.91666667	31	3.5833	-7.6793	-2.9870	-4.8868	-6.7914	-3.3249	-8.7429
219481	2194812258	other	NA	NA	father	NA	M	NA	NA	70.5	14	11.7500	-1.6135	-1.0565	3.7897	0.0589	0.5414	0.0700
219481	2194812308	other	NA	NA	mother	NA	F	NA	NA	70.5	14	11.7500	-2.2457	3.9869	3.5976	0.3710	-0.3031	-2.0948
219482	2194821244	Bipolar	NA	case	NA	child	F	2194822258	2194822308	35.33333333	8	12.5833	-2.0254	-0.9970	-2.7191	1.3065	0.9218	-0.6819
219482	2194822258	other	NA	NA	NA	father	M	NA	NA	68.25	8	12.5833	-2.5793	-0.1987	4.2183	-0.6101	-2.1506	-0.3938
219482	2194822308	other	NA	NA	NA	mother	F	NA	NA	62.16666667	8	12.5833	3.2214	-0.7392	2.6029	0.9449	1.5693	0.6611
219484	2194841215	Sz/Sza	case	NA	NA	NA	M	NA	NA	47.83333333	16	12.3333	-1.4999	-0.1824	-3.2364	0.6920	2.0011	0.1606
219485	2194851244	Bipolar	NA	NA	NA	child	F	2194852258	2194852308	52.5	26	3.0000	-0.7248	-0.9310	2.4306	-0.4633	0.2658	-0.6091
219485	2194852258	other	NA	NA	NA	father	M	NA	NA	76.08333333	12	12.5000	3.1593	3.9420	-3.8925	0.3684	-0.2736	-0.3723
219485	2194852308	other	NA	NA	NA	mother	F	NA	NA	71.91666667	12	12.5000	-1.3151	0.3499	-2.2602	0.5582	0.7426	0.4428
219485	2194852343	Bipolar	NA	case	NA	child	F	2194852258	2194852308	54.16666667	27	3.0000	-0.6490	-2.5073	-3.5266	-2.2297	-3.4949	-0.0211
219486	2194861214	Sz/Sza	case	NA	child	NA	M	2194862258	2194862308	41.75	28	2.2500	-1.1452	0.6954	0.3771	1.4289	3.9939	-0.4296
219486	2194862258	other	NA	NA	father	NA	M	NA	NA	60	12	12.5000	2.1498	-0.4242	-2.0445	-0.4294	-1.1001	0.5809
219486	2194862308	other	NA	NA	mother	NA	F	NA	NA	56.41666667	11	12.5000	-1.2138	3.3145	-1.5834	1.6919	0.9534	-0.4249
219487	2194871214	Bipolar	NA	case	NA	child	M	2194872258	2194872308	48.16666667	25	2.7500	-1.5940	-1.2303	-3.8390	-0.3986	2.5772	0.7665
219487	2194872258	other	NA	NA	NA	father	M	NA	NA	77.66666667	12	12.4167	3.6272	3.5412	-3.1224	0.0817	2.5493	0.8728
219487	2194872308	other	NA	NA	NA	mother	F	NA	NA	75.66666667	12	12.4167	-1.5407	0.5796	-2.7505	-0.1857	-1.1343	-0.3658
219488	2194880216	Bipolar	NA	NA	NA	NA	M	NA	NA	48.66666667	29	1.8333	-1.9793	-0.3673	4.1357	0.3144	0.5785	-0.3150
219488	2194880217	Bipolar	NA	NA	NA	NA	M	NA	NA	46.58333333	28	2.1667	-1.9431	-0.7052	1.3197	0.2951	-3.0721	-0.8490
219488	2194881213	Bipolar	NA	case	NA	child	M	2194882258	2194882308	19.16666667	8	12.5833	1.8843	-0.7657	-2.4711	-0.5240	-2.8458	0.0056
219488	2194882258	other	NA	NA	NA	father	M	NA	NA	52.83333333	8	12.5833	3.4950	0.1937	-1.0186	0.5691	-0.3555	1.5031
219488	2194882308	other	NA	NA	NA	mother	F	NA	NA	52.33333333	8	12.5833	2.9889	-1.0287	-3.1341	1.1877	0.6011	-0.9663
219489	2194891213	Bipolar	NA	case	NA	NA	M	NA	NA	55.33333333	23	11.0833	-0.8011	-1.5618	-2.5823	-0.4747	0.8462	0.4193
219491	2194911217	Sz/Sza	case	NA	child	NA	M	2194912258	2194912308	37.5	17	12.2500	-1.3857	-1.2298	3.8703	1.7871	0.3147	0.1257
219491	2194912258	other	NA	NA	father	NA	M	NA	NA	70.58333333	17	12.2500	-1.5060	-0.4612	-1.6692	0.9023	1.1425	-0.1651
219491	2194912308	other	NA	NA	mother	NA	F	NA	NA	69.16666667	17	12.2500	2.9873	1.7901	3.4706	-2.9487	-0.0435	0.8817
219499	2194991215	Bipolar	NA	case	NA	NA	M	2194992258	2194992308	47.5	15	12.4167	2.7363	-0.4984	-2.8116	0.0277	-1.6407	0.8211
219499	2194992308	other	NA	NA	NA	NA	F	NA	NA	78.75	16	12.3333	2.8953	-0.2712	2.1161	-0.7934	-0.2288	2.2040
219502	2195021214	Bipolar	NA	case	NA	child	M	2195022258	2195022308	59.83333333	27	1.1667	-1.6677	-1.7234	-4.6498	-0.4914	-1.8537	-2.1123
219502	2195022258	other	NA	NA	NA	father	M	NA	NA	78.25	11	12.5000	3.8166	2.1813	3.4923	-0.0517	-0.2095	0.7245
219502	2195022308	other	NA	NA	NA	mother	F	NA	NA	76.75	11	12.5000	3.4457	1.3278	3.6419	1.0853	0.1711	0.5135
219503	2195032258	Bipolar	NA	case	NA	NA	M	NA	NA	60.25	12	10.1667	-3.6809	-1.9030	-1.5645	0.3104	-2.9472	0.7808
219506	2195061245	Bipolar	NA	case	NA	child	F	2195062258	2195062308	43.25	29	2.0000	3.1769	0.0210	2.0805	1.2838	1.9346	0.6485
219506	2195062258	other	NA	NA	NA	father	M	NA	NA	67.16666667	12	12.4167	-2.7284	-0.1539	-3.0400	0.0161	-1.7695	-0.1457
219506	2195062308	other	NA	NA	NA	mother	F	NA	NA	57.5	12	12.4167	-2.4389	-2.6220	-1.7505	0.1932	0.0157	-0.1045
219506	2195069843	Bipolar	NA	NA	NA	NA	M	NA	NA	45.83333333	26	3.0000	-1.9080	1.6850	2.3452	-0.6328	0.6252	1.0465
219508	2195081215	Sz/Sza	case	NA	child	NA	M	2195082258	2195082308	36	12	12.5000	-1.1452	-1.2473	3.9492	1.0329	1.8029	0.8204
219508	2195082258	other	NA	NA	father	NA	M	NA	NA	66.16666667	12	12.5000	3.7786	0.8936	0.0047	-0.5204	0.2635	0.9861
219508	2195082308	other	NA	NA	mother	NA	F	NA	NA	60.75	12	12.5000	-6.9343	-3.0733	3.5296	1.4768	1.3364	0.0643
219509	2195091213	Sz/Sza	case	NA	child	NA	M	2195092258	2195092308	45.66666667	29	1.6667	-1.5916	0.4512	-1.1468	-3.6352	2.1419	0.6598
219509	2195092258	other	NA	NA	father	NA	M	NA	NA	71.5	18	12.0000	-2.1589	-1.6595	3.6388	1.0512	-0.6685	0.7483
219509	2195092308	other	NA	NA	mother	NA	F	NA	NA	69.41666667	14	11.8333	2.2021	0.0011	-0.9966	-0.2076	-0.5985	0.4011
219510	2195101213	Sz/Sza	case	NA	NA	NA	M	NA	NA	62.91666667	29	1.6667	2.6264	-1.6077	3.8800	0.4318	-4.9603	0.2857
219511	2195111214	Bipolar	NA	case	NA	child	M	2195112258	2195112308	49.5	17	12.2500	-3.1226	2.4373	-1.3406	0.8652	-0.1859	0.4174
219511	2195112258	other	NA	NA	NA	father	M	NA	NA	79.08333333	17	12.0833	3.6770	1.0172	3.8894	-1.8117	-1.6682	-1.9520
219511	2195112308	other	NA	NA	NA	mother	F	NA	NA	76.58333333	17	12.0833	3.8973	-0.6917	-0.4717	-0.5625	-1.1238	-0.4995
219512	2195121213	Bipolar	NA	case	NA	child	M	2195122258	2195122308	22.58333333	22	10.5000	2.6926	-0.0701	2.9017	0.3921	-1.4043	0.2044
219512	2195122258	other	NA	NA	NA	father	M	NA	NA	48.66666667	23	10.3333	1.4044	3.7092	3.3280	1.6001	-0.3078	2.9545
219512	2195122308	other	NA	NA	NA	mother	F	NA	NA	49.41666667	23	10.3333	-2.2089	-0.5088	-2.3072	1.7638	-2.0804	1.5655
219516	2195161214	Bipolar	NA	case	NA	child	M	2195162258	2195162308	31.33333333	25	2.8333	-2.4207	-2.2341	-2.6508	1.7273	-1.0746	-0.9399
219516	2195162258	other	NA	NA	NA	father	M	NA	NA	54.66666667	16	12.2500	-2.9387	-2.4374	4.1016	0.8874	-0.1350	0.5153
219516	2195162308	other	NA	NA	NA	mother	F	NA	NA	53.83333333	17	12.2500	-1.9421	0.0265	-3.7735	-2.0825	1.1803	-0.5777
219518	2195181213	Sz/Sza	case	NA	child	NA	M	2195182258	2195182308	45.75	15	12.4167	3.1432	-1.7035	-2.9721	-0.2312	0.2889	1.3331
219518	2195182308	other	NA	NA	mother	NA	F	NA	NA	70.91666667	16	12.2500	-0.3469	-0.3140	-3.0392	1.4094	0.4784	1.9759
219520	2195201214	Bipolar	NA	case	NA	child	M	2195202258	2195202308	21.16666667	20	10.9167	-3.8014	-2.5952	-3.0641	2.0818	-4.5630	-0.0928
219520	2195202258	other	NA	NA	NA	father	M	NA	NA	64	20	10.9167	-0.5495	4.0088	-0.4791	0.6833	0.1688	1.2346
219520	2195202308	other	NA	NA	NA	mother	F	NA	NA	53.41666667	20	10.9167	-1.5258	-0.7207	-2.5405	0.1884	-2.7265	-0.9478
219521	2195211214	Bipolar	NA	case	NA	child	M	2195212258	2195212308	52.33333333	28	2.4167	0.1794	2.6160	-2.1418	-1.3909	0.4012	-0.0482
219521	2195212258	other	NA	NA	NA	father	M	NA	NA	70.91666667	22	10.5000	1.5114	3.6431	-3.5527	-0.7875	-1.3852	1.0161
219521	2195212308	other	NA	NA	NA	mother	F	NA	NA	68.66666667	18	11.9167	3.3393	-0.9495	2.9606	-0.9420	2.3638	1.7390
219522	2195221213	Sz/Sza	case	NA	NA	NA	M	NA	NA	38.75	16	12.2500	-2.6757	-0.9968	-7.0735	1.4412	-0.5791	-2.3301
219523	2195231243	Sz/Sza	case	NA	NA	NA	F	NA	NA	54.58333333	26	1.6667	3.1397	-0.3495	0.9336	-3.2979	-1.8182	1.1525
219525	2195251243	Bipolar	NA	case	NA	child	F	2195252258	2195252308	43.25	16	12.2500	-0.9805	2.1476	3.9706	1.2514	0.5492	1.0008
219525	2195252258	other	NA	NA	NA	father	M	NA	NA	68.33333333	18	12.1667	-1.9925	-0.6113	2.7528	1.4810	2.2454	-0.0634
219525	2195252308	other	NA	NA	NA	mother	F	NA	NA	68.08333333	17	12.1667	-2.2729	-1.0267	4.2830	0.2481	-3.0100	-0.6775
219526	2195261244	Sz/Sza	NA	NA	child	NA	F	2195262258	2195262308	41.91666667	29	1.6667	3.2043	-1.3853	0.3641	1.0046	1.1014	0.7448
219526	2195262258	other	NA	NA	father	NA	M	NA	NA	65.75	16	12.3333	3.3963	-0.4156	4.2411	0.0941	-0.7248	-0.2332
219526	2195262308	other	NA	NA	mother	NA	F	NA	NA	59.41666667	16	12.3333	3.3570	-0.6635	-1.4892	-0.5093	2.0746	2.5391
219526	2195262315	Sz/Sza	case	NA	child	NA	M	2195262258	2195262308	37.66666667	29	1.6667	-0.7291	-0.4922	-2.4099	0.8187	0.8725	1.0208
219528	2195281213	Sz/Sza	case	NA	child	NA	M	2195282258	2195282308	43.41666667	15	12.4167	2.8510	-0.6640	-2.3047	1.3009	0.4428	-0.0577
219528	2195282258	other	NA	NA	father	NA	M	NA	NA	72.5	15	12.4167	2.9963	1.4885	3.9405	-1.7670	2.0465	1.3633
219528	2195282308	other	NA	NA	mother	NA	F	NA	NA	68.5	15	12.4167	1.9980	-1.3499	0.3242	-0.3651	2.1813	0.5746
219531	2195311244	Bipolar	NA	case	NA	child	F	2195312258	2195312308	53	15	12.4167	-2.1484	-0.6446	1.4403	-0.4531	-0.8832	1.8385
219531	2195312258	other	NA	NA	NA	father	M	NA	NA	87.41666667	15	12.4167	2.3028	3.0894	3.8131	-9.2850	1.8709	-1.9646
219531	2195312308	other	NA	NA	NA	mother	F	NA	NA	77.83333333	15	12.4167	3.1675	-0.9908	-0.1769	-1.0316	0.1369	0.1647
219533	2195331213	Bipolar	NA	case	NA	child	M	2195332258	2195332308	55	15	12.4167	3.0047	-0.8511	2.2328	1.3566	-0.2915	-0.6427
219533	2195332258	other	NA	NA	NA	father	M	NA	NA	83	15	12.4167	3.0686	-1.5515	4.2539	-0.4892	-3.5735	1.3782
219533	2195332308	other	NA	NA	NA	mother	F	NA	NA	81.41666667	15	12.4167	2.7618	3.2468	3.8808	0.0346	0.8918	-1.7167
219534	2195341243	Bipolar	NA	case	NA	child	F	2195342258	2195342308	44.33333333	29	1.4167	-1.8531	-0.0938	-0.7548	-0.6483	0.0449	0.6950
219534	2195342258	other	NA	NA	NA	father	M	NA	NA	56.5	19	11.6667	-3.0088	-0.1518	-3.6547	0.0183	-3.2482	0.3757
219534	2195342308	other	NA	NA	NA	mother	F	NA	NA	51.83333333	19	11.6667	3.9420	-0.9186	2.3697	-0.1443	-0.1144	-0.0130
219535	2195351245	Sz/Sza	case	NA	NA	NA	F	NA	NA	39.83333333	12	12.5000	-3.0927	-2.4452	0.6864	0.7910	0.4655	-0.7481
219536	2195361243	Bipolar	NA	case	NA	child	F	2195362258	2195362308	49.08333333	27	3.0000	-0.3159	-1.2978	-1.8746	-0.5026	0.3828	0.7685
219536	2195362258	other	NA	NA	NA	father	M	NA	NA	64.08333333	15	12.4167	-3.4603	3.8252	3.2680	0.9526	0.0755	-0.3998
219536	2195362308	other	NA	NA	NA	mother	F	NA	NA	62.41666667	15	12.4167	-1.1686	-0.6640	-2.4157	1.3436	0.6813	-0.0338
219540	2195401213	Sz/Sza	case	NA	child	NA	M	2195402258	2195402308	48.16666667	18	11.9167	-2.5721	-6.9379	4.1454	-0.4056	0.9350	1.5633
219540	2195402258	other	NA	NA	father	NA	M	NA	NA	73.66666667	14	11.6667	-2.6117	3.2262	0.6941	-2.9517	0.9211	0.2189
219540	2195402308	other	NA	NA	mother	NA	F	NA	NA	71	14	11.6667	-4.2440	-1.3283	-7.2885	0.0039	1.0713	-8.6670
219543	2195431214	Sz/Sza	case	NA	child	NA	M	2195432258	2195432308	41.08333333	29	1.9167	2.4628	0.3196	-0.5437	-0.9683	0.1128	0.6403
219543	2195432258	other	NA	NA	father	NA	M	NA	NA	58.83333333	15	12.4167	-0.9520	-1.4140	3.2556	-0.0909	2.1066	0.3208
219543	2195432308	other	NA	NA	mother	NA	F	NA	NA	56.08333333	15	12.4167	-2.2522	-0.6836	-1.1769	1.9654	1.1066	0.5590
219545	2195451213	Bipolar	NA	case	NA	child	M	2195452258	2195452308	15.66666667	15	12.4167	-1.9260	-0.9193	-1.4746	1.4012	-3.4480	1.2481
219545	2195452258	other	NA	NA	NA	father	M	NA	NA	47.25	15	12.4167	-3.1890	-1.1455	-4.4746	1.6711	-1.5094	-1.3998
219545	2195452308	other	NA	NA	NA	mother	F	NA	NA	46.83333333	15	12.4167	-1.9433	-0.7860	-1.8116	1.4941	1.0703	0.1299
219548	2195481213	Bipolar	NA	case	NA	child	M	2195482258	2195482308	55.41666667	27	1.1667	-1.4677	-1.4239	-1.7112	-1.7239	-1.2199	-0.7294
219549	2195491213	Sz/Sza	case	NA	child	NA	M	2195492258	2195492308	51.08333333	29	1.8333	-1.6920	-2.6153	-1.6365	-2.0465	-0.3970	-0.4827
219549	2195492258	other	NA	NA	father	NA	M	NA	NA	64.25	15	12.4167	2.7967	-0.8511	3.5282	0.8367	-1.0557	0.3930
219549	2195492308	other	NA	NA	mother	NA	F	NA	NA	61.41666667	12	12.4167	4.0026	1.3353	-4.0400	-0.7931	1.6301	-0.3179
219550	2195501213	Sz/Sza	case	NA	child	NA	M	2195502258	2195502308	44.5	29	1.3333	-0.5567	0.1445	-0.8069	0.0255	-1.2188	-0.1787
219550	2195502258	other	NA	NA	father	NA	M	NA	NA	62.83333333	15	12.4167	-1.5501	3.8476	-0.2782	-0.1554	-0.1626	0.9343
219550	2195502308	other	NA	NA	mother	NA	F	NA	NA	59.25	15	12.4167	-1.8265	1.2034	-1.8116	1.2138	0.8799	0.3084
219551	2195511245	Sz/Sza	case	NA	child	NA	F	2195512258	2195512308	52.75	25	2.6667	-1.3370	-0.1111	-2.9414	0.6743	0.7461	-7.8174
219551	2195512258	other	NA	NA	father	NA	M	NA	NA	92.83333333	25	2.6667	3.7755	0.5283	4.6705	-2.1645	-0.8464	0.5744
219551	2195512308	other	NA	NA	mother	NA	F	NA	NA	84.25	25	2.6667	-0.7915	-0.5261	4.1469	1.3457	1.5545	-1.9503
219553	2195531244	Sz/Sza	case	NA	child	NA	F	2195532258	2195532308	32.66666667	29	2.0000	-0.7569	0.4504	-1.2389	0.7964	3.3964	0.9801
219553	2195532258	other	NA	NA	father	NA	M	NA	NA	54.33333333	8	12.5833	-1.4757	-0.1987	-3.3971	1.4687	-3.6531	-0.1857
219553	2195532308	other	NA	NA	mother	NA	F	NA	NA	52.08333333	8	12.5833	1.2902	-1.4331	-2.6316	0.1671	1.9167	0.3556
219554	2195541245	Bipolar	NA	case	NA	child	F	2195542258	2195542308	45.5	15	12.4167	-1.0329	-0.6640	3.7710	0.9781	-0.1141	0.3513
219554	2195542258	other	NA	NA	NA	father	M	NA	NA	78.91666667	15	12.4167	3.1236	-0.4641	3.7614	-0.5608	0.7286	0.3270
219554	2195542308	other	NA	NA	NA	mother	F	NA	NA	NA	15	12.4167	2.2208	-1.5881	3.6995	-2.0808	-1.0106	-0.6916
219555	2195551245	Bipolar	NA	case	NA	child	F	2195552258	2195552308	39.58333333	27	1.1667	2.9431	-0.5659	2.5499	1.0692	0.4278	0.8592
219555	2195552258	other	NA	NA	NA	father	M	NA	NA	57.66666667	8	12.5833	3.5513	-0.7657	4.3657	1.5203	-0.5942	0.3776
219555	2195552308	other	NA	NA	NA	mother	F	NA	NA	58.16666667	8	12.5833	3.2514	-0.8201	0.7239	0.2477	-0.2047	-0.4189
219556	2195561214	Sz/Sza	case	NA	child	NA	M	2195562258	2195562308	31.5	8	12.5833	-1.0254	0.6791	-2.6316	0.8253	-1.6835	0.1058
219556	2195562258	other	NA	NA	father	NA	M	NA	NA	60.83333333	8	12.5833	-1.4060	-2.7132	-3.0186	-0.0267	1.3729	0.9081
219556	2195562308	other	NA	NA	mother	NA	F	NA	NA	59.66666667	8	12.5833	-2.0046	4.5032	-4.3971	-0.1600	2.5948	0.1320
219558	2195581213	Bipolar	NA	case	NA	child	M	2195582258	2195582308	46.25	15	12.4167	-2.6745	-0.7035	4.1135	1.0288	2.5706	-0.0657
219558	2195582258	other	NA	NA	NA	father	M	NA	NA	73.91666667	17	12.0833	3.2431	2.1573	4.0671	-2.0150	3.0007	0.9464
219558	2195582308	other	NA	NA	NA	mother	F	NA	NA	72.91666667	16	12.3333	-2.8218	-3.0786	3.4630	-0.4346	1.4976	-0.6730
219560	2195601214	Bipolar	NA	case	NA	child	M	2195602258	2195602308	33	30	4.1667	0.0442	-1.7796	-1.6844	-0.1456	-0.6869	1.9403
219560	2195602258	other	NA	NA	NA	father	M	NA	NA	57.58333333	16	12.4167	-1.6621	0.4756	3.0418	1.0993	0.4113	0.6043
219560	2195602308	other	NA	NA	NA	mother	F	NA	NA	51.75	17	12.4167	-1.7476	-2.8224	3.7449	-0.4282	1.6819	0.2496
219562	2195621244	Sz/Sza	case	NA	NA	NA	F	2195622258	2195622308	53.91666667	29	1.3333	3.0343	4.5965	-1.4210	1.0599	2.3460	0.4213
219568	2195681244	Sz/Sza	case	NA	NA	NA	F	NA	NA	63.33333333	15	12.4167	2.7777	-1.2587	-7.0938	-1.2284	1.0059	-0.0738
219572	2195721244	Sz/Sza	case	NA	NA	NA	F	NA	NA	49.58333333	26	2.7500	-1.2783	-0.3771	4.5691	0.9918	2.6302	0.6364
219574	2195741214	Sz/Sza	case	NA	NA	NA	M	NA	NA	58.5	28	1.7500	-1.4668	0.0592	-0.3074	-0.9779	1.4226	0.7377
219577	2195771215	Sz/Sza	case	NA	child	NA	M	2195772258	2195772308	33.66666667	12	12.5000	-0.9693	-0.4452	-0.5002	0.7849	0.1868	0.0071
219577	2195772258	other	NA	NA	father	NA	M	NA	NA	70.83333333	16	12.3333	-2.6774	3.2089	-0.3999	-0.6832	-0.0913	1.2835
219577	2195772308	other	NA	NA	mother	NA	F	NA	NA	66.83333333	12	12.5000	3.8279	3.7745	-2.6909	0.6595	0.3646	0.5469
219580	2195801213	Sz/Sza	case	NA	NA	NA	M	NA	NA	43.25	12	12.5000	-1.9000	-1.8323	1.4651	1.0968	0.0461	0.1761
219582	2195821215	Sz/Sza	case	NA	NA	NA	M	NA	NA	38.08333333	12	12.5000	-1.9932	1.0597	3.7052	0.9281	1.1015	2.1145
219584	2195841213	Sz/Sza	case	NA	NA	NA	M	NA	NA	65.83333333	29	1.5833	2.7414	3.9596	-1.0269	-1.0022	4.1566	-8.6633
219585	2195851213	Bipolar	NA	case	NA	child	M	2195852258	2195852308	57.66666667	15	12.4167	3.0964	-1.3499	0.4796	1.0519	0.4265	0.5694
219585	2195852258	other	NA	NA	NA	father	M	NA	NA	84.66666667	16	12.2500	2.3339	-1.0748	3.7929	-1.8157	2.2449	-1.4475
219585	2195852308	other	NA	NA	NA	mother	F	NA	NA	82.58333333	16	12.2500	3.1323	-0.0549	2.9466	0.0399	-0.4508	-0.6022
219587	2195871215	Sz/Sza	case	NA	NA	NA	M	NA	NA	43.58333333	16	12.2500	-2.0907	-0.7853	4.3314	-3.0583	2.8100	1.4836
219594	2195941214	Sz/Sza	case	NA	NA	NA	M	NA	NA	54.91666667	15	12.4167	-2.5370	3.2532	-0.9510	0.8167	1.1014	-4.0901
219598	2195981214	Sz/Sza	case	NA	child	NA	M	2195982258	2195982308	51.75	31	2.3333	-0.6414	-1.3452	-6.1410	0.7448	1.0687	0.1659
219598	2195982258	other	NA	NA	father	NA	M	NA	NA	65.91666667	23	11.1667	-2.7119	-1.9555	3.9597	-0.9382	1.2027	-1.2117
219598	2195982308	other	NA	NA	mother	NA	F	NA	NA	65.08333333	23	11.1667	-1.9943	3.9785	4.5143	-1.6133	2.3743	-0.9789
219605	2196051245	Sz/Sza	case	NA	child	NA	F	2196052258	2196052308	53.91666667	28	2.4167	-1.5468	-0.2804	-0.9930	-1.6639	-1.5015	-7.9089
219605	2196052258	other	NA	NA	father	NA	M	NA	NA	75.16666667	17	12.2500	3.7270	0.5467	-2.7031	-0.2983	0.2130	1.9391
219605	2196052308	other	NA	NA	mother	NA	F	NA	NA	71.66666667	17	12.2500	3.6993	0.6663	3.4820	0.0784	0.3739	0.4983
219605	2196054834	Bipolar	NA	case	NA	NA	M	NA	NA	63.83333333	23	11.1667	-1.0238	4.1487	-4.6742	0.7753	0.1816	0.7428
219611	2196111213	Sz/Sza	case	NA	NA	NA	F	NA	NA	85.16666667	18	12.0833	3.2546	-0.5019	-4.0371	-0.5589	1.5120	1.2243
219612	2196121244	Sz/Sza	case	NA	NA	NA	F	NA	NA	32.33333333	17	12.1667	-3.2204	-1.5886	-4.7690	0.9902	0.5623	-0.1936
219617	2196171214	Sz/Sza	case	NA	NA	NA	M	NA	NA	42.66666667	16	12.3333	-8.1040	-6.2827	-4.2364	-1.2255	1.5559	-7.3655
219618	2196181214	Sz/Sza	case	NA	child	NA	M	2196182258	2196182308	49.66666667	16	12.3333	-1.2753	-0.8910	-7.0780	1.5843	1.5972	2.4035
219618	2196182258	other	NA	NA	father	NA	M	NA	NA	83.33333333	15	12.3333	-2.4586	-0.2847	3.7049	1.3995	0.5187	0.2844
219618	2196182308	other	NA	NA	mother	NA	F	NA	NA	75.41666667	16	12.3333	1.6185	-1.3905	4.1988	-3.9549	-1.1275	0.2462
219619	2196191213	Sz/Sza	case	NA	NA	NA	M	NA	NA	47.58333333	16	12.3333	-3.8218	-2.6635	1.3656	0.0380	2.8431	0.7186
219620	2196201213	Sz/Sza	case	NA	NA	NA	M	NA	NA	42.5	16	12.2500	-0.8881	-0.5443	-3.0392	1.1184	0.3609	-0.0447
219622	2196221213	Bipolar	NA	case	NA	child	M	2196222258	2196222308	63.58333333	27	1.2500	-0.5390	-0.4277	-2.2392	0.0275	1.4434	0.1655
219622	2196222258	other	NA	NA	NA	father	M	NA	NA	76.25	14	11.7500	2.2684	-1.6732	3.3485	-3.9034	-0.0524	1.2163
219622	2196222308	other	NA	NA	NA	mother	F	NA	NA	75.25	14	11.7500	1.9946	-0.5357	3.8536	1.1474	-1.1343	0.5997
219632	2196321214	Bipolar	NA	case	NA	child	M	2196322258	2196322308	8.083333333	17	12.1667	-1.6702	-3.8110	-4.5060	1.2411	-3.9360	1.5781
219632	2196322258	other	NA	NA	NA	father	M	NA	NA	NA	17	12.1667	-4.0278	-0.1608	-2.5674	0.8933	-0.7822	-3.1422
219632	2196322308	other	NA	NA	NA	mother	F	NA	NA	NA	17	12.1667	-1.0970	-1.8935	-4.2836	0.6018	0.3494	-0.0446
219633	2196331215	Sz/Sza	case	NA	NA	NA	M	NA	NA	64.33333333	15	12.4167	-3.0329	-1.3189	-2.4157	-3.6069	-1.2256	1.4220
219634	2196341213	Sz/Sza	case	NA	NA	NA	M	NA	NA	62.66666667	15	12.4167	-2.5904	3.7641	4.0431	0.8669	-0.1022	0.7125
219638	2196381243	Sz/Sza	case	NA	child	NA	F	2196382258	2196382308	46.75	16	12.3333	-2.5152	-3.2485	-2.5843	0.1852	-0.8809	0.8831
219638	2196382258	other	NA	NA	father	NA	M	NA	NA	77.08333333	16	12.3333	1.7568	-0.6635	4.0595	0.0987	-0.5024	-0.4244
219638	2196382308	other	NA	NA	mother	NA	F	NA	NA	69.66666667	16	12.3333	2.9609	-0.5761	0.0437	-0.7352	-1.5507	1.6744
219640	2196401243	Bipolar	NA	case	NA	NA	F	NA	NA	56.16666667	25	3.3333	3.6683	0.4980	-2.6779	0.3360	0.9356	-0.4083
219642	2196421213	Sz/Sza	case	NA	child	NA	M	2196422258	2196422308	49.66666667	17	12.1667	-1.7798	-0.2944	-3.5060	0.9663	3.1673	0.4087
219642	2196422258	other	NA	NA	father	NA	M	NA	NA	77.33333333	17	12.1667	3.2576	3.0400	3.7300	-1.0003	0.7919	-0.4914
219642	2196422308	other	NA	NA	mother	NA	F	NA	NA	72.66666667	17	12.1667	-1.2729	3.4846	0.9147	-0.4568	0.0182	1.1797
219645	2196451245	Sz/Sza	case	NA	NA	NA	F	NA	NA	56.75	16	12.3333	-0.2243	-1.4412	-4.0438	1.4238	0.9027	-0.4244
219647	2196471247	Sz/Sza	case	NA	NA	NA	F	NA	NA	46.66666667	16	12.2500	3.0418	3.8241	3.7148	0.1561	-0.5624	-0.7008
219652	2196521214	Sz/Sza	case	NA	NA	NA	M	NA	NA	70.08333333	15	12.4167	2.4449	0.0691	4.1511	-0.5854	0.8312	1.6103
219653	2196531213	Sz/Sza	case	NA	NA	NA	M	NA	NA	50.58333333	28	2.3333	-1.3557	-6.8344	4.8179	-0.2299	1.0095	-0.9078
219654	2196541214	Sz/Sza	case	NA	child	NA	M	2196542258	2196542308	33.08333333	13	11.8333	-2.3529	-1.6959	-4.8297	1.1598	1.0234	-0.5793
219654	2196542258	other	NA	NA	father	NA	M	NA	NA	63.25	18	11.5833	2.8950	2.9205	3.0139	0.1672	-0.7012	-0.3996
219654	2196542308	other	NA	NA	mother	NA	F	NA	NA	60.08333333	19	11.5833	3.6882	3.8078	3.9280	1.2151	-5.4134	-0.7335
219655	2196551215	Sz/Sza	case	NA	child	NA	M	2196552258	2196552308	47.25	32	0.9167	3.6463	-0.8676	3.1966	0.2651	-0.1180	-0.3043
219655	2196552258	other	NA	NA	father	NA	M	NA	NA	77.16666667	13	11.9167	2.7415	3.4843	-3.4557	0.6503	0.4022	1.1200
219655	2196552308	other	NA	NA	mother	NA	F	NA	NA	69.75	13	11.9167	1.9107	2.9028	3.6552	-2.0455	-1.1205	-1.3534
219658	2196581213	Sz/Sza	case	NA	NA	NA	M	NA	NA	54.91666667	17	12.1667	-1.4428	0.9791	-2.8430	0.4668	0.1684	0.4038
219659	2196591244	Bipolar	NA	case	NA	NA	F	NA	NA	61.16666667	30	4.0833	3.0249	3.9369	3.7795	1.0643	2.9319	0.1170
219713	2197131243	Sz/Sza	case	NA	NA	NA	F	NA	NA	41.33333333	15	12.4167	-2.6179	-2.1186	-4.2522	-0.0340	0.7936	-1.8771
219714	2197141213	Sz/Sza	case	NA	NA	NA	M	NA	NA	51.41666667	16	12.3333	3.5232	3.7115	-2.5202	0.2830	0.3562	1.2500
219715	2197151213	Sz/Sza	case	NA	NA	NA	M	NA	NA	50.66666667	11	12.5000	-7.2924	3.5677	-4.0163	-0.5970	2.8108	-0.0853
219718	2197181213	Sz/Sza	case	NA	child	NA	M	2197182258	2197182308	53.58333333	31	2.5000	-0.1224	2.6565	-0.7577	0.2878	1.9952	0.7915
219718	2197182258	other	NA	NA	father	NA	M	NA	NA	70.33333333	17	12.0833	-0.9175	0.4491	-2.6270	0.7964	0.4748	2.1938
219718	2197182308	other	NA	NA	mother	NA	F	NA	NA	69.41666667	17	12.0833	-1.8561	-1.4853	-6.0864	0.9562	1.6923	-1.2458
219719	2197191243	Bipolar	NA	case	NA	NA	F	NA	NA	52.5	15	12.4167	3.2458	-0.6836	-2.3047	1.7591	1.6145	0.9058
219721	2197211244	Sz/Sza	case	NA	NA	NA	F	NA	NA	48.33333333	15	12.4167	3.0337	-0.5881	-0.1892	-0.1874	0.3933	0.1578
219728	2197281213	Sz/Sza	case	NA	NA	NA	M	NA	NA	60.16666667	16	12.2500	-2.3131	-2.4374	-6.0392	1.9423	0.8526	0.8597
219730	2197301246	Sz/Sza	case	NA	child	NA	F	2197302258	2197302308	52.75	26	3.0833	-2.4073	-0.6004	-3.7637	-0.7281	-3.4020	-0.3101
219730	2197302258	other	NA	NA	father	NA	M	NA	NA	81.16666667	16	12.3333	2.1817	3.2232	3.6375	-2.3448	-1.0560	0.9261
219730	2197302308	other	NA	NA	mother	NA	F	NA	NA	72.5	16	12.3333	3.3809	-3.9266	2.6127	0.8592	-1.3377	0.5636
219736	2197361214	Sz/Sza	case	NA	NA	NA	M	NA	NA	49.16666667	16	12.3333	-2.3693	-0.8910	-1.9994	-0.1972	2.3163	1.5605
219739	2197391213	Sz/Sza	case	NA	child	NA	M	2197392258	2197392308	51.66666667	32	4.2500	-2.5025	-0.9748	-1.9432	-0.1532	0.5582	-7.7664
219739	2197392258	other	NA	NA	father	NA	M	NA	NA	70.66666667	15	12.4167	3.1805	0.7265	1.2442	1.4609	-0.8631	3.3445
219739	2197392308	other	NA	NA	mother	NA	F	NA	NA	69.33333333	15	12.4167	-2.7948	-1.1455	-1.3871	0.6425	2.4609	-0.7551
219742	2197421215	Sz/Sza	case	NA	child	NA	M	2197422258	2197422308	31.91666667	16	12.3333	-2.0925	-1.5481	-1.7958	0.4732	-0.9658	-0.9389
219742	2197422258	other	NA	NA	father	NA	M	NA	NA	66.25	16	12.3333	2.2544	2.9609	4.2030	-1.6871	-0.6526	1.0866
219742	2197422308	other	NA	NA	mother	NA	F	NA	NA	62.33333333	16	12.3333	3.4201	1.5197	4.3426	0.4679	-3.0102	1.3864
219744	2197441214	Sz/Sza	case	NA	NA	NA	M	2197442258	2197442308	22.41666667	17	12.1667	2.0139	-2.1230	-2.8430	0.1538	1.2299	0.9179
219747	2197471213	Sz/Sza	case	NA	NA	NA	M	NA	NA	48.08333333	16	12.3333	-1.6774	-0.6635	-0.3295	1.2287	2.4411	1.2981
219748	2197481245	Bipolar	NA	case	NA	child	F	2197482258	2197482308	47.91666667	16	12.3333	2.8098	-0.4412	-2.9563	1.8402	2.1821	1.0263
219748	2197482258	other	NA	NA	NA	father	M	NA	NA	84.25	16	12.3333	-1.9823	3.9487	4.0027	1.0710	-0.3519	-0.7313
219748	2197482308	other	NA	NA	NA	mother	F	NA	NA	79.16666667	16	12.3333	3.1095	-2.0786	3.2804	-0.4346	-0.3377	-4.3312
219751	2197511243	Bipolar	NA	case	NA	child	F	2197512258	2197512308	36.83333333	19	11.0000	3.2556	-0.9100	3.2303	1.3710	1.0918	0.4537
219751	2197512258	other	NA	NA	NA	father	M	NA	NA	63.83333333	19	10.9167	2.6131	3.5037	1.0914	1.3993	1.1718	0.6331
219751	2197512308	other	NA	NA	NA	mother	F	NA	NA	60.66666667	19	10.9167	-1.4694	-1.3656	1.9209	0.4421	0.3930	0.8666
219752	2197521214	Sz/Sza	case	NA	NA	NA	M	NA	NA	58.33333333	29	1.5000	2.6490	-0.0353	-1.8353	0.9868	0.6815	0.8416
219758	2197581213	Bipolar	NA	case	NA	NA	M	NA	NA	54.91666667	25	2.7500	-0.9043	1.0916	3.9130	-0.6621	-0.3593	0.5466
219759	2197591213	Sz/Sza	case	NA	NA	NA	M	NA	NA	65.83333333	29	3.4167	-2.3407	-2.8128	4.2794	-0.1456	1.0768	0.2833
219760	2197601213	Bipolar	NA	case	NA	child	M	2197602258	2197602308	33.08333333	32	4.1667	3.4686	0.1744	-0.9387	0.7854	-1.4264	-5.1461
219760	2197602258	other	NA	NA	NA	father	M	NA	NA	62	21	10.6667	-1.5109	-0.0645	-2.7401	0.1805	-0.1071	-0.4033
219760	2197602308	other	NA	NA	NA	mother	F	NA	NA	58.91666667	21	10.7500	3.1776	-2.2021	4.6961	1.5828	-0.2374	0.9560
219762	2197621243	Bipolar	NA	case	NA	NA	F	NA	NA	59.41666667	30	3.7500	2.9303	3.1622	-6.9815	1.3583	1.1311	0.4166
219763	2197631213	Sz/Sza	case	NA	NA	NA	M	NA	NA	48.58333333	15	12.4167	-1.7637	-0.9666	-1.6001	1.1068	1.9183	-1.9646
219765	2197651216	Sz/Sza	case	NA	NA	NA	M	NA	NA	34.33333333	16	12.3333	-0.7210	-0.7567	-2.7958	0.0380	2.5055	-1.4733
219768	2197681243	Sz/Sza	case	NA	child	NA	F	2197682258	2197682308	53.16666667	16	12.3333	-3.0698	-1.7891	-3.1369	1.2840	1.4077	-6.3312
219768	2197682258	other	NA	NA	father	NA	M	NA	NA	77.08333333	16	12.3333	2.0762	2.6911	-0.2109	-0.8854	1.5597	0.7720
219768	2197682308	other	NA	NA	mother	NA	F	NA	NA	77.83333333	16	12.3333	0.7440	1.1944	4.3280	-1.2662	1.0451	0.5936
219769	2197691244	Sz/Sza	case	NA	NA	NA	F	NA	NA	48.75	29	2.0000	-5.2805	-1.9599	4.3054	-0.0933	-1.9438	0.3710
219773	2197731213	Sz/Sza	case	NA	child	NA	M	2197732258	2197732308	38.41666667	27	1.3333	-0.3415	0.0443	-3.0738	0.3694	-0.1977	0.2299
219773	2197732258	other	NA	NA	father	NA	M	NA	NA	62.83333333	16	12.3333	-1.3555	0.4380	4.0791	0.0593	-2.5507	0.1364
219773	2197732308	other	NA	NA	mother	NA	F	NA	NA	55	16	12.3333	-2.7844	-1.7249	-1.4588	1.7434	0.6409	0.3341
219778	2197781245	Bipolar	NA	case	NA	child	F	2197782258	2197782308	55	28	1.7500	-3.9522	-3.7737	4.5369	0.1172	-1.3623	-0.3190
219780	2197801214	Sz/Sza	case	NA	child	NA	M	2197802258	2197802308	45.75	25	2.5833	-1.5223	-0.0528	-4.0523	1.0301	-0.3181	0.8029
219780	2197802258	other	NA	NA	father	NA	M	NA	NA	66.83333333	14	11.7500	-3.1753	0.0782	4.0910	-1.5900	2.5947	0.5183
219780	2197802308	other	NA	NA	mother	NA	F	NA	NA	63.41666667	14	11.7500	-1.8128	-0.6974	-4.9369	-1.3327	1.4095	-0.6396
219783	2197831214	Bipolar	NA	case	NA	child	M	2197832258	2197832308	26.91666667	16	12.2500	-3.5444	-2.5443	-1.8298	0.2161	-0.5135	1.2473
219783	2197832258	other	NA	NA	NA	father	M	NA	NA	55.75	16	12.2500	2.5038	-1.3867	-2.9518	1.1896	-3.3049	1.6699
219783	2197832308	other	NA	NA	NA	mother	F	NA	NA	55.25	17	12.2500	-1.5701	4.0425	-2.1886	0.5272	2.2648	1.8495
219784	2197841213	Bipolar	NA	case	NA	NA	M	NA	NA	48.66666667	13	11.8333	-2.8834	-1.7834	3.0711	0.8210	0.8189	0.4611
219785	2197851213	Bipolar	NA	case	NA	NA	M	NA	NA	38.08333333	16	12.2500	2.4249	2.0314	-3.4543	1.5224	0.2984	0.1697
219786	2197861214	Sz/Sza	case	NA	child	NA	M	2197862258	2197862308	46.91666667	27	1.3333	-0.0289	-0.0052	-1.4364	0.7924	2.7905	0.3295
219786	2197862258	other	NA	NA	father	NA	M	NA	NA	61.66666667	17	12.0833	-3.7041	-0.2492	3.9269	0.5069	0.1898	1.4630
219786	2197862308	other	NA	NA	mother	NA	F	NA	NA	59.83333333	17	12.0833	-1.0718	0.2517	1.3059	1.5580	0.9660	-0.4012
219787	2197871215	Sz/Sza	case	NA	NA	NA	M	NA	NA	40.41666667	11	10.2500	-1.6258	0.6611	-3.7570	-0.2220	3.4124	0.1916
219788	2197881244	Sz/Sza	case	NA	child	NA	F	2197882258	2197882308	44.08333333	17	12.0833	-7.0602	-0.9111	-5.5015	1.4392	-5.2531	0.1159
219788	2197882258	other	NA	NA	father	NA	M	NA	NA	74.16666667	19	11.5833	3.1562	-0.3959	-4.5246	-2.5566	0.3281	-0.0471
219788	2197882308	other	NA	NA	mother	NA	F	NA	NA	72.58333333	19	11.5833	3.8489	1.1940	-1.9397	1.0585	-0.7695	0.5398
219791	2197911213	Sz/Sza	case	NA	NA	NA	M	NA	NA	51.91666667	28	2.2500	-1.2735	-0.1099	-5.0714	-1.6694	-0.4205	-1.4131
219792	2197921244	Bipolar	NA	case	NA	NA	F	NA	NA	52.58333333	21	10.7500	-1.9464	-1.0145	4.6489	1.5828	-0.7900	0.3600
219794	2197941243	Bipolar	NA	case	NA	child	F	2197942258	2197942308	55	22	10.5000	-1.4036	-6.8048	2.5134	1.0035	1.8365	-2.5638
219794	2197942258	other	NA	NA	NA	father	M	NA	NA	85.91666667	13	9.8333	2.4442	2.5146	-0.0547	0.1792	-0.2825	1.2915
219794	2197942308	other	NA	NA	NA	mother	F	NA	NA	81.33333333	13	9.6667	4.0171	-1.7306	-3.2270	0.0484	3.0949	0.0289
219796	2197961213	Sz/Sza	case	NA	child	NA	M	2197962258	2197962308	68.41666667	27	1.1667	-0.1767	-0.4466	-1.8424	-0.7819	-6.7459	0.9752
219796	2197962258	other	NA	NA	father	NA	M	NA	NA	84.83333333	17	12.2500	2.2396	4.0321	2.5910	-0.8473	3.6959	0.6967
219796	2197962308	other	NA	NA	mother	NA	F	NA	NA	81.75	17	12.2500	3.3126	2.5408	2.2533	-1.9126	-1.3558	-0.5875
219797	2197971243	Sz/Sza	case	NA	NA	NA	F	NA	NA	43	17	12.1667	-2.7058	-0.9365	-6.0909	0.5022	0.7810	0.9554
219798	2197981243	Sz/Sza	case	NA	NA	NA	F	NA	NA	74.75	16	12.2500	3.2517	1.7887	3.9171	-2.9412	1.8307	1.2698
219799	2197991244	Bipolar	NA	case	NA	child	F	2197992258	2197992308	25.41666667	29	1.0833	2.6398	-0.5811	-4.2148	0.2526	-2.1195	0.3719
219799	2197992258	other	NA	NA	NA	father	M	NA	NA	48.5	19	11.0000	-2.0251	-1.4625	2.1628	-2.2971	-3.2100	0.4152
219799	2197992308	other	NA	NA	NA	mother	F	NA	NA	46.16666667	17	12.2500	-1.3857	-0.3700	4.3303	1.5757	0.1296	1.1077
219800	2198001244	Sz/Sza	case	NA	NA	NA	F	NA	NA	59.41666667	17	12.2500	3.8455	-1.8554	2.5628	1.8176	3.0111	-2.6997
219803	2198031214	Sz/Sza	case	NA	child	NA	M	2198032258	2198032308	35.25	17	12.1667	-0.4579	-0.2260	-1.0249	1.9867	-0.9725	-1.6363
219803	2198032258	other	NA	NA	father	NA	M	NA	NA	58.83333333	18	11.9167	2.4695	3.7073	-2.2505	1.5728	-0.0604	1.1592
219803	2198032308	other	NA	NA	mother	NA	F	NA	NA	56.58333333	17	12.1667	3.6761	3.7047	-1.5364	-0.0953	0.4632	1.5404
219803	2198033308	Sz/Sza	NA	NA	NA	NA	F	NA	NA	85.5	18	12.0000	-0.2047	3.3141	3.7031	-1.2864	0.7757	0.0099
219803	2198039842	Sz/Sza	case	NA	NA	NA	M	NA	NA	56.08333333	26	2.9167	-0.6458	-0.1654	5.0527	-0.3430	0.6076	-0.0025
219805	2198051244	Bipolar	NA	case	NA	NA	F	NA	NA	46.41666667	14	11.7500	3.2919	-0.2947	2.5945	2.0175	-2.5431	0.3773
219805	2198052313	Bipolar	NA	NA	NA	NA	M	NA	NA	50.58333333	13	9.9167	3.8394	3.7457	-0.0367	0.5688	-0.3907	0.1715
219809	2198091214	Sz/Sza	case	NA	child	NA	M	2198092258	2198092308	22.41666667	16	12.2500	-2.1854	-1.8524	-2.2844	-9.2423	-4.6835	0.5027
219809	2198092258	other	NA	NA	father	NA	M	NA	NA	51	16	12.2500	1.7264	-0.8872	4.5565	-3.3011	0.3255	-0.7008
219809	2198092308	other	NA	NA	mother	NA	F	NA	NA	49.25	16	12.2500	1.9221	3.2651	3.1799	0.6343	-0.7959	-1.3759
219811	2198111243	Bipolar	NA	case	NA	child	F	2198112258	2198112308	25.66666667	16	12.2500	3.0464	-1.0353	-1.8298	1.5560	-7.0396	0.4578
219811	2198112258	other	NA	NA	NA	father	M	NA	NA	53.08333333	16	12.2500	-1.5288	-0.0748	-7.0735	0.6577	-0.6303	1.0919
219811	2198112308	other	NA	NA	NA	mother	F	NA	NA	53.75	16	12.2500	2.7704	-1.3867	-6.0392	0.9965	-1.6478	-0.3529
219812	2198121244	Bipolar	NA	case	NA	NA	F	NA	NA	57.75	31	3.8333	3.8390	-0.7215	-0.7465	0.7111	-1.4388	1.0922
219813	2198131243	Bipolar	NA	case	NA	child	F	2198132258	2198132308	17.08333333	13	11.8333	-1.2807	0.0746	-5.1517	1.0624	1.8069	-1.0053
219813	2198132258	other	NA	NA	NA	father	M	NA	NA	48.83333333	16	12.2500	-1.8585	3.3608	4.5004	-1.5787	-1.4204	2.1456
219813	2198132308	other	NA	NA	NA	mother	F	NA	NA	44.16666667	16	12.2500	-1.3538	-0.4374	3.8819	0.3408	-0.1599	1.0536
219816	2198161213	Sz/Sza	case	NA	NA	NA	M	NA	NA	75.33333333	27	1.3333	3.4873	4.3359	4.7848	-0.8869	-0.7213	-1.0726
219817	2198171244	Sz/Sza	case	NA	NA	NA	F	NA	NA	55.58333333	18	12.0833	2.7067	-1.4518	-1.7570	0.7279	-0.2548	-0.4628
219823	2198231213	Bipolar	NA	case	NA	NA	M	NA	NA	44.25	32	4.1667	-1.6162	-0.3150	-2.1701	-1.3890	0.4862	-0.2881
219828	2198281215	Sz/Sza	case	NA	child	NA	M	2198282258	2198282308	29.66666667	31	2.5833	-0.8166	-0.1501	-2.5696	0.8067	-2.8525	0.3626
219828	2198282258	other	NA	NA	father	NA	M	NA	NA	54	18	11.9167	-3.2029	2.7634	4.2130	0.8069	-2.4573	-0.6126
219828	2198282308	other	NA	NA	mother	NA	F	NA	NA	53.58333333	18	12.0000	2.2558	-1.1001	-4.2550	1.0975	-3.3689	0.3970
219830	2198301214	Sz/Sza	NA	NA	child	NA	M	2198302258	2198302308	33.66666667	17	12.1667	-0.9192	-0.3085	-1.8055	1.1271	2.4598	-0.8553
219830	2198302258	other	NA	NA	father	NA	M	NA	NA	66.58333333	17	12.1667	3.8978	-0.5886	-0.4185	1.4297	3.7582	0.3120
219830	2198302308	other	NA	NA	mother	NA	F	NA	NA	59.16666667	17	12.1667	3.6908	-1.1736	-2.3905	1.1832	3.8447	1.1711
219830	2198302315	Sz/Sza	case	NA	child	NA	M	2198302258	2198302308	31.08333333	17	12.1667	-1.4732	0.3045	-3.0909	1.4014	-0.9360	0.0595
219832	2198321245	Bipolar	NA	case	NA	NA	F	NA	NA	52.08333333	27	1.3333	0.5456	-0.3229	2.0136	0.8927	1.8934	0.0555
219834	2198341214	Bipolar	NA	case	NA	NA	M	NA	NA	24.33333333	14	11.6667	-5.2440	-5.5763	-4.0844	1.0207	-1.3302	-0.6328
219839	2198391214	Sz/Sza	case	NA	child	NA	M	2198392258	2198392308	28.83333333	18	11.9167	-1.7821	-1.7744	-4.0281	-2.2615	0.2725	-1.9615
219839	2198392258	other	NA	NA	father	NA	M	NA	NA	65.75	18	11.9167	2.0765	3.1366	3.6920	0.3703	-1.4334	-6.6894
219839	2198392308	other	NA	NA	mother	NA	F	NA	NA	60.33333333	18	11.9167	-1.6814	3.6423	2.9426	-2.1917	1.3974	-2.0170
219840	2198401214	Sz/Sza	case	NA	child	NA	M	2198402258	2198402308	38.25	17	12.0833	-3.4410	2.2920	-2.7645	1.1326	-2.0052	-0.7081
219840	2198402258	other	NA	NA	father	NA	M	NA	NA	69.58333333	17	12.0833	-3.8561	-0.7292	-4.7645	-9.2972	0.1563	-1.3587
219840	2198402308	other	NA	NA	mother	NA	F	NA	NA	65.41666667	17	12.0833	-1.1680	1.2708	0.9248	-2.8706	0.8606	1.3469
219842	2198421213	Bipolar	NA	case	NA	child	M	2198422258	2198422308	43.5	21	10.5833	2.6017	-0.6640	4.1332	-0.0364	0.3831	-0.4601
219842	2198422258	other	NA	NA	NA	father	M	NA	NA	69	21	10.5833	2.3810	-0.3201	4.6049	-1.7486	1.4420	-0.6792
219842	2198422308	other	NA	NA	NA	mother	F	NA	NA	65	22	10.5833	-1.9971	-1.3820	3.1749	-1.6356	0.5220	0.2764
219846	2198461213	Sz/Sza	case	NA	NA	NA	M	NA	NA	53.91666667	18	11.9167	-0.2502	0.0736	-1.7062	1.3145	0.0788	1.4855
219848	2198481246	Bipolar	NA	case	NA	child	F	2198482258	2198482308	37	20	10.8333	-3.9601	-3.4394	-3.3591	1.2654	-1.0618	-0.3913
219848	2198482258	other	NA	NA	NA	father	M	NA	NA	68.16666667	20	10.8333	-0.9183	4.3472	-0.0823	-2.6044	-2.2781	0.2685
219848	2198482308	other	NA	NA	NA	mother	F	NA	NA	65.5	20	10.8333	-2.5240	0.3884	3.1401	1.4627	1.8487	1.6937
219850	2198501244	Bipolar	NA	case	NA	child	F	2198502258	2198502308	45.33333333	26	3.0833	3.4732	-0.3923	-1.6262	-1.3562	-2.2321	0.9902
219850	2198502258	other	NA	NA	NA	father	M	NA	NA	71.25	17	12.1667	3.2519	0.3589	4.4789	1.1053	-1.1286	1.4500
219850	2198502308	other	NA	NA	NA	mother	F	NA	NA	66.41666667	17	12.1667	3.3440	-1.2260	3.8189	-1.6955	1.8348	-1.1278
219852	2198521243	Sz/Sza	case	NA	NA	NA	F	NA	NA	41.58333333	17	12.0833	-1.0718	-0.7104	-2.9990	1.7663	-1.3705	-0.6869
219853	2198531214	Sz/Sza	case	NA	NA	NA	M	2198532258	2198532308	44.33333333	17	12.0833	-2.7781	-0.3624	4.5232	1.5388	-0.3106	-2.7405
219853	2198532258	other	NA	NA	NA	NA	M	NA	NA	83.16666667	17	12.0833	1.4128	-0.0823	4.1200	-0.4849	0.5151	1.0947
219854	2198541215	Sz/Sza	case	NA	NA	NA	M	NA	NA	59	27	1.3333	-0.3571	0.8995	5.1127	1.4947	-1.4733	0.1556
219856	2198561214	Bipolar	NA	case	NA	child	M	2198562258	2198562308	30.66666667	31	3.2500	-1.3342	-0.2799	-1.4627	1.1368	-5.6277	0.0271
219856	2198562258	other	NA	NA	NA	father	M	NA	NA	52.16666667	18	12.0833	3.1009	-0.8452	-3.0371	1.6486	-2.3737	0.5845
219856	2198562308	other	NA	NA	NA	mother	F	NA	NA	52.5	18	12.0833	-1.4741	-0.9113	2.0504	0.5357	2.0186	0.0295
219862	2198621243	Bipolar	NA	case	NA	NA	F	NA	NA	69	30	3.7500	-1.1742	-6.5498	-2.3034	0.1408	-0.3350	-2.6022
219867	2198671243	Sz/Sza	case	NA	NA	NA	F	NA	NA	65	32	1.0000	0.3734	4.3320	4.0014	-1.3548	-6.3664	0.2534
219870	2198701214	Bipolar	NA	case	NA	NA	M	NA	NA	44.41666667	18	12.0833	-2.9512	-1.3567	-1.8001	-1.1587	-1.0518	-0.5117
219873	2198731213	Bipolar	NA	case	NA	NA	M	NA	NA	53.08333333	31	1.4167	-0.8312	4.2345	-1.7695	-0.6033	3.3323	0.6577
219874	2198741243	Bipolar	NA	case	NA	child	F	2198742258	2198742308	43.83333333	25	2.5000	3.6087	0.6055	4.5595	1.8126	-1.9299	-1.2418
219874	2198742258	other	NA	NA	NA	father	M	NA	NA	64.5	18	12.0000	2.6693	-1.0248	-0.7525	1.1354	-0.9939	1.8467
219874	2198742308	Bipolar	NA	NA	NA	mother	F	NA	NA	59.83333333	18	12.0000	-0.9889	0.1149	-2.9331	1.5646	1.7422	0.9388
219875	2198751215	Sz/Sza	case	NA	NA	NA	M	NA	NA	55.41666667	31	2.6667	-0.7553	0.1092	-1.5444	1.0004	1.2344	0.4250
219886	2198861213	Bipolar	NA	case	NA	child	M	2198862258	2198862308	51.66666667	25	2.5000	-2.3730	5.1647	-3.0478	1.4052	-0.3611	-0.2653
219886	2198862258	other	NA	NA	NA	father	M	NA	NA	77.08333333	17	11.9167	3.3151	3.1941	4.1466	-2.3309	0.9996	0.3362
219886	2198862308	other	NA	NA	NA	mother	F	NA	NA	73.66666667	17	12.0833	3.0864	-0.8072	4.1040	-1.3988	0.4816	0.9362
219889	2198891213	Sz/Sza	case	NA	NA	NA	M	NA	NA	63.08333333	25	2.8333	-1.4414	1.0878	4.3378	-2.6511	-1.8560	0.7421
219890	2198901245	Bipolar	NA	case	NA	child	F	2198902258	2198902308	32.16666667	17	12.0833	-0.6684	-0.0703	-3.2791	1.2419	0.3835	1.3340
219890	2198902258	other	NA	NA	NA	father	M	NA	NA	71.5	17	12.0833	2.9092	-1.5509	-0.2285	0.8058	-1.8608	-1.4274
219890	2198902308	other	NA	NA	NA	mother	F	NA	NA	69.75	13	11.9167	2.6534	2.9236	3.4539	0.8398	0.6364	-0.1881
219891	2198912258	other	NA	NA	NA	NA	M	NA	NA	69.91666667	17	12.1667	3.7086	2.3810	4.4617	0.7743	-3.3510	-0.2238
219891	2198912308	other	NA	NA	NA	NA	F	NA	NA	56.08333333	17	12.1667	2.6464	-0.8935	1.8977	-3.9002	-1.5030	1.3381
219897	2198971245	Sz/Sza	case	NA	child	NA	F	2198972258	2198972308	56.91666667	26	3.1667	-1.6636	-0.8772	-3.7682	0.4202	2.8124	0.1163
219897	2198972258	Bipolar	NA	case	father	NA	M	NA	NA	84.08333333	20	10.9167	3.1225	-1.6359	3.4056	-0.4731	1.1649	0.5510
219897	2198972308	other	NA	NA	mother	NA	F	NA	NA	79.08333333	20	10.9167	-1.3628	2.1626	3.4943	-0.8149	2.3456	0.9749
219898	2198981244	Bipolar	NA	case	NA	child	F	2198982258	2198982308	51.75	18	12.0833	-2.7012	-3.7413	-4.5225	0.6896	-2.3737	-3.1681
219898	2198982258	other	NA	NA	NA	father	M	NA	NA	77.16666667	18	12.0833	3.1585	3.5119	3.1834	-0.7819	0.9437	-3.6916
219898	2198982308	other	NA	NA	NA	mother	F	NA	NA	76.58333333	18	12.0833	3.1964	2.6793	3.5338	-1.2157	0.5211	-1.4248
219899	2198991213	Sz/Sza	case	NA	NA	NA	M	NA	NA	45.83333333	18	12.0000	-0.7838	4.2574	-1.9820	-3.1979	0.6700	1.7146
219900	2199001243	Bipolar	NA	case	NA	child	F	2199002258	2199002308	36	18	12.0833	-3.7012	-1.5189	3.3141	0.2915	-0.9308	1.2626
219900	2199002258	other	NA	NA	NA	father	M	NA	NA	NA	14	11.6667	-2.4784	3.7591	3.2525	0.2636	2.6832	0.5717
219900	2199002308	other	NA	NA	NA	mother	F	NA	NA	NA	22	10.5833	3.2726	1.4105	3.0243	-1.7360	2.4536	-0.5574
219902	2199021243	Sz/Sza	case	NA	NA	NA	F	NA	NA	57	25	2.5000	-0.7747	-0.3777	-1.6328	0.8935	0.4669	-0.5522
219903	2199031213	Bipolar	NA	case	NA	child	M	2199032258	2199032308	51.5	18	12.0000	-1.8013	4.0554	3.9666	-1.3423	-2.3689	0.4284
219903	2199032258	other	NA	NA	NA	father	M	NA	NA	75.25	18	12.0000	3.1346	-0.2070	-3.5180	0.2802	2.1149	-0.3867
219903	2199032308	other	NA	NA	NA	mother	F	NA	NA	74.66666667	18	12.0000	1.3509	3.4302	-3.8399	0.4395	-2.0835	-1.2982
219906	2199061244	Bipolar	NA	case	NA	NA	F	NA	NA	52.83333333	14	11.7500	-1.2278	-1.4101	-0.5584	1.4603	2.2553	0.0243
219907	2199071244	Bipolar	NA	case	NA	NA	F	NA	NA	77.66666667	31	3.2500	-1.2286	0.9425	4.4582	-2.0244	2.8548	-0.9831
219910	2199101214	Sz/Sza	case	NA	NA	NA	M	NA	NA	40.91666667	18	12.0000	-2.6994	-0.9075	-4.2550	1.2225	-0.4147	0.6845
219911	2199111215	Sz/Sza	case	NA	NA	NA	M	NA	NA	50.08333333	32	2.0000	-0.1897	-0.7074	4.7911	-1.2158	-1.3021	1.9594
219912	2199121214	Sz/Sza	case	NA	child	NA	M	2199122258	2199122308	55.16666667	31	1.4167	-1.6221	-0.2490	4.3510	0.5124	0.5790	-0.6687
219912	2199122258	other	NA	NA	father	NA	M	NA	NA	76.16666667	19	11.0000	3.7241	4.1516	4.1137	-8.9312	-0.7217	0.8464
219912	2199122308	other	NA	NA	mother	NA	F	NA	NA	70.16666667	19	11.0000	-1.3702	1.3124	3.5303	-1.7574	-3.0580	0.1906
219913	2199131243	Bipolar	NA	case	NA	NA	F	NA	NA	63.5	31	3.5833	2.3980	-0.6430	-4.0388	0.5124	0.2112	0.3412
219914	2199141244	Sz/Sza	case	NA	child	NA	F	2199142258	2199142308	37.41666667	28	2.2500	-1.0949	-0.2886	1.7699	-0.6447	0.7124	1.7181
219914	2199142258	other	NA	NA	father	NA	M	NA	NA	61.25	20	10.8333	-1.4777	3.2679	3.1203	0.6686	-1.0258	-0.1922
219914	2199142308	other	NA	NA	mother	NA	F	NA	NA	60.08333333	20	10.8333	-5.0476	-0.4394	-2.2522	0.3402	3.4617	0.0344
219915	2199151243	Sz/Sza	case	NA	NA	NA	F	NA	NA	58	25	2.5000	2.1644	1.1734	-3.3109	1.2365	0.0939	0.0004
219916	2199161215	Bipolar	NA	case	NA	NA	M	NA	NA	46.41666667	17	12.0833	-2.7781	-0.5177	-6.0864	1.5588	1.6894	0.2919
219918	2199181214	Sz/Sza	case	NA	child	NA	M	2199182258	2199182308	29.08333333	23	11.0833	-2.4741	-1.4521	-3.4998	-0.4129	0.9318	-8.3429
219918	2199182258	other	NA	NA	father	NA	M	NA	NA	58	23	11.0833	-3.1576	-1.8555	-5.0848	-1.4230	-2.9011	-1.2426
219918	2199182308	other	NA	NA	mother	NA	F	NA	NA	57.58333333	23	11.0833	-2.6170	2.8032	-3.8624	0.4102	0.8112	-1.7237
219920	2199201243	Sz/Sza	case	NA	NA	NA	F	NA	NA	70.5	11	10.2500	3.0012	2.6611	2.9535	0.2743	3.1105	0.2830
219923	2199231244	Sz/Sza	case	NA	NA	NA	F	NA	NA	55.75	18	12.0833	-1.7012	-1.7413	-4.0371	0.6131	-0.1839	-0.3429
219924	2199241243	Sz/Sza	case	NA	NA	NA	F	NA	NA	44.41666667	18	11.9167	-1.6335	-1.6942	-3.3760	1.5000	2.6582	1.3440
219927	2199271245	Sz/Sza	case	NA	NA	NA	F	NA	NA	53.58333333	30	4.0833	3.2148	0.6981	0.9889	-0.3137	1.9481	1.7019
219928	2199281214	Sz/Sza	NA	NA	child	NA	M	2199282258	2199282308	47.91666667	27	1.7500	0.1330	-0.7500	-4.2663	-0.0262	0.1856	-0.0954
219928	2199282258	other	NA	NA	father	NA	M	NA	NA	65.5	17	12.0833	2.5054	0.6595	-3.1795	0.9330	0.0956	1.7523
219928	2199282308	other	NA	NA	mother	NA	F	NA	NA	64.16666667	17	12.0833	-0.9175	0.1103	-0.9779	1.2820	2.6938	-0.4451
219928	2199282315	Sz/Sza	case	NA	child	NA	M	2199282258	2199282308	35.25	17	12.0833	-2.0718	-0.7292	-3.0864	-0.1440	1.3689	-0.6660
219929	2199291244	Bipolar	NA	case	NA	child	F	2199292258	2199292308	42.91666667	12	10.0000	2.9076	-2.9596	-2.3242	-0.3198	-0.6464	-8.4287
219929	2199292258	other	NA	NA	NA	father	M	NA	NA	74	12	10.0000	1.2923	-1.7751	3.4746	-3.0924	-0.3526	-0.2912
219929	2199292308	other	NA	NA	NA	mother	F	NA	NA	74	12	10.0000	-2.5254	3.7269	0.0808	0.2730	-1.3276	-1.0546
219932	2199321243	Sz/Sza	case	NA	NA	NA	F	NA	NA	64.41666667	25	2.6667	2.0775	-0.4539	4.4490	1.1615	1.0054	1.7848
219935	2199351244	Bipolar	NA	case	NA	child	F	2199352258	2199352308	45.83333333	32	0.9167	0.0768	-0.6197	3.3496	1.3997	3.3092	0.4668
219935	2199352258	other	NA	NA	NA	father	M	NA	NA	61.25	12	10.1667	-2.9439	-0.6717	4.0132	0.9478	1.2479	1.3072
219935	2199352308	other	NA	NA	NA	mother	F	NA	NA	61	12	10.1667	3.1077	-0.7261	3.2629	1.1405	2.4379	-0.0001
219936	2199361244	Sz/Sza	case	NA	child	NA	F	2199362258	2199362308	51.25	28	2.1667	-1.9976	2.7886	4.5423	0.9928	0.8306	-0.5495
219936	2199362258	other	NA	NA	father	father	M	NA	NA	80.25	18	12.0000	3.1838	-1.3529	-0.7107	-2.2094	1.3826	0.6932
219936	2199362308	other	NA	NA	mother	mother	F	NA	NA	67.5	18	12.0000	3.3006	3.3826	2.2017	-0.8132	-1.3029	-0.4617
219936	2199362343	Bipolar	NA	case	NA	child	F	2199362258	2199362308	52.91666667	28	2.1667	2.9259	-1.5447	4.1114	0.0346	0.1254	-1.2864
219939	2199391243	Sz/Sza	case	NA	NA	NA	F	NA	NA	56	17	12.0833	4.3288	-3.2767	3.8987	1.4323	0.7184	-0.0167
219942	2199421245	Sz/Sza	case	NA	NA	NA	F	NA	NA	72.08333333	29	1.5833	3.2532	4.6953	-0.6063	-1.2317	-0.1277	-0.1697
219943	2199431243	Sz/Sza	case	NA	child	NA	F	2199432258	2199432308	27.16666667	27	3.0000	-0.5582	-0.8349	-6.3340	0.9231	-2.1164	-2.7004
219943	2199432258	other	NA	NA	father	father	M	NA	NA	49.08333333	23	11.2500	3.1668	0.2051	3.8497	1.3163	-0.0175	0.6050
219943	2199432308	other	NA	NA	mother	mother	F	NA	NA	47.5	23	11.2500	-2.2282	-1.3579	4.6760	1.5959	-4.7180	-0.0071
219943	2199432345	Bipolar	NA	NA	NA	child	F	2199432258	2199432308	21.5	26	3.1667	-1.4091	-0.5552	-2.6307	1.0028	-2.5994	-0.3691
219943	2199433508	Bipolar	NA	NA	NA	NA	F	NA	NA	53.08333333	13	9.9167	-0.3217	-1.1112	-2.1899	-1.0837	-3.2221	0.6050
219943	2199439845	Bipolar	NA	case	NA	NA	M	NA	NA	25.25	25	3.3333	-2.6536	-1.1980	-4.3560	-0.2908	-1.7972	0.2524
219946	2199461213	Bipolar	NA	case	NA	child	M	2199462258	2199462308	52.16666667	23	10.3333	-2.5423	2.0414	4.1324	0.1483	-2.3078	0.2787
219946	2199462258	other	NA	NA	NA	father	M	NA	NA	79.75	13	9.8333	1.2557	2.5219	3.6130	-4.0984	1.8875	0.1923
219946	2199462308	other	NA	NA	NA	mother	F	NA	NA	72.83333333	13	9.8333	3.2193	3.8963	2.3098	-0.0311	1.2574	-1.3976
219947	2199471214	Sz/Sza	case	NA	child	NA	M	2199472258	2199472308	39.5	18	12.0000	-1.5589	0.7650	-3.2550	1.5955	0.7706	2.1185
219947	2199472258	other	NA	NA	father	NA	M	NA	NA	68.41666667	18	12.0000	-1.4309	0.5019	-2.2550	1.0620	-0.8932	2.4592
219947	2199472308	other	NA	NA	mother	NA	F	NA	NA	69.33333333	18	12.0000	3.2140	-1.0248	-4.0326	-0.0666	3.0426	-3.3686
219948	2199481215	Bipolar	NA	case	NA	NA	M	NA	NA	54.08333333	18	11.9167	-1.9283	-0.9968	-3.8354	0.8364	0.2505	0.4501
219951	2199511247	Bipolar	NA	case	NA	child	F	2199512258	2199512308	37.08333333	19	11.0000	-0.4712	-0.4949	3.7706	1.1678	-1.9537	-1.3060
219951	2199512308	other	NA	NA	NA	mother	F	NA	NA	NA	23	11.1667	3.3859	-1.5281	0.0262	-1.3387	3.0113	1.2059
219954	2199541243	Bipolar	NA	case	NA	child	F	2199542258	2199542308	49.58333333	19	11.0000	-2.9947	-0.7064	-2.8301	-0.2175	0.3205	-0.6974
219954	2199542258	other	NA	NA	NA	father	M	NA	NA	82.91666667	19	11.0000	-1.7983	0.0343	-2.9081	-0.2035	1.1631	0.2932
219954	2199542308	other	NA	NA	NA	mother	F	NA	NA	74.75	19	11.0000	-1.7217	3.2355	4.1532	-0.1862	1.7416	0.3934
219956	2199561244	Sz/Sza	case	NA	NA	NA	F	NA	NA	68.33333333	14	11.7500	-2.5233	1.3268	-2.7994	-1.0136	0.7887	-0.2589
219957	2199571213	Sz/Sza	case	NA	NA	NA	M	NA	NA	60.83333333	29	2.0000	-1.3419	3.4752	-0.5799	0.5803	4.1069	-1.3678
219959	2199591214	Bipolar	NA	case	NA	NA	M	NA	NA	68.25	29	1.5833	3.3800	4.5038	4.3697	0.7127	-0.0014	0.7524
219965	2199651213	Sz/Sza	case	NA	NA	NA	M	NA	NA	46.16666667	22	10.5000	-1.5303	-1.4852	-2.2532	0.7681	3.1718	-0.4693
219972	2199721244	Sz/Sza	case	NA	NA	NA	F	NA	NA	40.91666667	29	1.3333	-1.2815	-6.2117	0.9587	-4.8989	-2.0537	1.2856
219973	2199731243	Bipolar	NA	case	NA	NA	F	NA	NA	61.08333333	27	3.0000	1.0558	-1.0154	-2.8746	0.8858	-0.3250	0.0737
219976	2199760213	other	NA	NA	father	NA	M	NA	NA	43.5	21	10.7500	-0.8556	-1.0501	4.0147	1.1209	-2.3184	-0.8513
219976	2199761244	Sz/Sza	NA	NA	child	NA	F	2199762258	2199762308	44.25	28	2.0833	-1.6519	-1.6189	-0.9749	0.8663	0.6806	-1.1288
219976	2199762258	other	NA	NA	father	NA	M	NA	NA	68.5	23	11.2500	3.2873	-1.3254	-3.0938	-2.3018	0.1524	0.2628
219976	2199762308	other	NA	NA	mother	NA	F	NA	NA	63.08333333	23	11.2500	-3.5051	-1.4250	-2.7719	1.2589	-2.4700	-0.3165
219976	2199762343	other	NA	NA	mother	NA	F	NA	NA	39.41666667	21	10.7500	-2.1687	-0.8802	-1.6071	1.4192	-2.2114	-1.1668
219976	2199766743	Sz/Sza	case	NA	child	NA	M	2199760213	2199762343	9.583333333	21	10.7500	-1.0942	0.3144	-0.3661	1.2997	-1.9313	0.5410
219978	2199781214	Sz/Sza	case	NA	child	NA	M	2199782258	2199782308	46.25	14	11.7500	-2.3197	1.0566	3.9616	1.3299	1.5819	0.9991
219978	2199782258	other	NA	NA	father	NA	M	NA	NA	76.66666667	23	11.1667	3.3065	-1.1988	1.5546	-0.8810	-1.5234	-0.0761
219978	2199782308	other	NA	NA	mother	NA	F	NA	NA	71.25	23	11.1667	-2.7775	-1.5281	-2.8669	-1.0864	-0.6579	-0.8751
219980	2199801213	Sz/Sza	case	NA	child	NA	M	2199802258	2199802308	34.16666667	28	1.7500	3.4128	0.2924	-2.0443	0.7993	0.9981	0.7671
219980	2199802258	other	NA	NA	father	NA	M	NA	NA	62	14	11.7500	-1.2822	1.0420	4.0949	-0.4097	-7.4353	1.1193
219980	2199802308	other	NA	NA	mother	NA	F	NA	NA	57.91666667	13	11.9167	-1.3547	-0.1725	3.8903	1.0049	1.4522	0.7739
219983	2199831246	Bipolar	NA	case	NA	NA	F	NA	NA	53.75	29	1.0833	-1.7800	0.9735	-3.3217	0.5793	-2.0009	-0.0795
219986	2199861243	Sz/Sza	case	NA	NA	NA	F	NA	NA	43.58333333	12	10.1667	-2.4585	-1.9030	-7.1223	1.1134	-1.8375	1.7236
219987	2199871243	Bipolar	NA	case	NA	NA	F	NA	NA	30.25	29	1.5000	-0.5881	1.1987	4.0085	-0.4225	2.0447	0.5717
219988	2199881243	Sz/Sza	case	NA	NA	NA	F	NA	NA	37.25	14	11.6667	-1.3761	-1.5319	-2.9324	1.1241	1.3916	-2.6105
219989	2199890213	Bipolar	NA	case	NA	child	M	2199890214	2199890215	51.16666667	29	1.4167	-0.6832	0.1763	4.6406	0.4174	-3.8085	0.6562
219989	2199890214	other	NA	NA	NA	father	M	NA	NA	71.66666667	18	11.9167	2.3576	3.0935	-0.1212	0.5526	-0.9212	0.0248
219989	2199890215	other	NA	NA	NA	mother	F	NA	NA	64.58333333	18	11.9167	3.0178	-0.9968	-4.2505	0.8857	-3.1162	0.8804
219989	2199891214	Bipolar	NA	case	NA	child	M	2199892258	2199892308	57.33333333	18	12.0000	-0.5966	0.6317	2.3816	1.3137	1.8861	1.4744
219989	2199892258	other	NA	NA	NA	father	M	NA	NA	86.08333333	14	11.7500	-1.7603	-0.7727	2.9974	-0.3185	2.1283	1.3188
219989	2199892308	other	NA	NA	NA	mother	F	NA	NA	81.16666667	14	11.7500	3.2178	-2.3321	4.1124	1.0439	-0.3567	-0.4741
219990	2199901213	Sz/Sza	case	NA	child	NA	M	2199902258	2199902308	59.08333333	30	3.0000	1.3142	-0.8376	-1.4472	1.0328	1.0348	-0.7528
219990	2199902258	other	NA	NA	father	NA	M	NA	NA	73.16666667	18	12.0000	-1.0503	-2.5151	2.8342	0.3775	1.3658	-0.0758
219990	2199902308	other	NA	NA	mother	NA	F	NA	NA	71.83333333	18	12.0000	2.8454	-0.8414	2.0996	-2.0771	-2.5616	-0.3507
219996	2199961213	Bipolar	NA	case	NA	child	M	2199962258	2199962308	59.91666667	29	1.5000	3.2904	0.3695	-0.6353	-0.1054	0.5538	0.9682
219996	2199962258	other	NA	NA	NA	father	M	NA	NA	70.91666667	14	11.6667	1.7287	2.6111	3.4728	-1.2017	0.4924	-2.1410
219996	2199962308	other	NA	NA	NA	mother	F	NA	NA	69.41666667	14	11.6667	3.2269	-0.0527	-3.4470	-1.0303	0.8891	0.9024
219997	2199971214	Bipolar	NA	case	NA	child	M	2199972258	2199972308	42.16666667	18	11.9167	-0.8262	-0.6183	-2.3760	1.0303	1.3118	2.3049
219997	2199972258	other	NA	NA	NA	father	M	NA	NA	68.83333333	18	11.9167	3.3630	3.6841	-1.3760	1.0119	2.5185	0.9865
219997	2199972308	other	NA	NA	NA	mother	F	NA	NA	67.25	18	11.9167	2.9812	-0.5461	-3.1350	-0.5694	-0.7495	1.7284
220002	2200021214	Bipolar	NA	case	NA	child	M	2200022258	2200022308	45.91666667	25	2.8333	2.2638	-1.9122	-3.4809	1.2643	-1.5340	0.3439
220002	2200022258	other	NA	NA	NA	father	M	NA	NA	66.83333333	13	11.8333	-2.9944	-1.7390	1.8707	0.8707	1.7175	1.0138
220002	2200022308	other	NA	NA	NA	mother	F	NA	NA	63.41666667	13	11.8333	1.4439	-0.8061	-2.6281	1.4632	-1.1158	1.4571
220003	2200031243	Bipolar	NA	case	NA	NA	F	NA	NA	60.41666667	31	3.5833	-1.8377	-0.5789	-2.1643	0.7545	-0.9650	1.8669
220006	2200061243	Sz/Sza	case	NA	NA	NA	F	NA	NA	42.5	13	11.9167	-1.8852	-0.2326	0.3114	1.4139	1.4675	-8.0741
220013	2200131214	Sz/Sza	case	NA	NA	NA	M	NA	NA	64.75	28	2.0000	-1.8701	-0.5952	-2.6428	0.3891	-1.6554	0.7783
220015	2200152258	other	NA	NA	NA	father	M	NA	NA	49	13	11.8333	-2.6841	-0.1540	-3.9817	1.1302	0.4753	-0.3453
220015	2200152308	Bipolar	NA	NA	NA	child	F	2200153408	2200153308	54.91666667	29	1.8333	3.1625	-0.0104	3.5409	0.8394	0.8781	0.7030
220015	2200152343	Bipolar	NA	case	NA	child	F	2200152258	2200152308	24.08333333	29	1.8333	3.1859	-2.6153	2.0640	1.1399	-1.3849	0.2005
220015	2200153308	other	NA	NA	NA	mother	F	NA	NA	70.66666667	13	11.8333	-0.7928	0.0621	3.8686	-2.1763	2.0419	0.5686
220015	2200153408	other	NA	NA	NA	father	M	NA	NA	70.91666667	13	11.8333	3.1224	-0.4980	3.7271	-0.8853	-0.1527	0.3144
220016	2200161214	Sz/Sza	case	NA	child	NA	M	2200162258	2200162308	33	26	2.8333	-2.1319	0.5072	-1.3716	0.6837	1.6048	0.7994
220016	2200162258	other	NA	NA	father	NA	M	NA	NA	55.41666667	13	9.2500	-2.1915	-2.0220	4.2456	-0.0542	-1.0816	0.6714
220016	2200162308	other	NA	NA	mother	NA	F	NA	NA	52.5	14	11.7500	-2.6608	-0.7727	4.0687	1.1550	-2.8775	0.7755
220017	2200171214	Sz/Sza	case	NA	NA	NA	M	NA	NA	44.5	30	3.9167	-0.8139	-0.3532	-0.4327	-2.8347	-1.4723	-0.3525
220018	2200181216	Bipolar	NA	case	NA	NA	M	NA	NA	78.58333333	14	11.7500	2.8576	-0.9362	4.2016	-2.3470	-0.5431	0.0278
220019	2200191213	Bipolar	NA	case	NA	child	M	2200192258	2200192308	36.5	13	11.9167	-1.8852	0.1786	4.1018	-0.3921	-0.4585	1.1938
220019	2200192258	other	NA	NA	NA	father	M	NA	NA	66.25	14	11.8333	-1.3215	-0.8559	-0.9414	-0.1122	-0.1112	0.4891
220019	2200192308	other	NA	NA	NA	mother	F	NA	NA	65.08333333	14	11.8333	-2.6625	-0.8290	-1.7715	1.6841	-0.0483	0.4761
220020	2200201213	Bipolar	NA	case	NA	child	M	2200202258	2200202308	45.25	27	1.3333	-1.3728	3.2776	2.7104	0.6752	3.7060	0.3629
220020	2200202258	other	NA	NA	NA	father	M	NA	NA	68.41666667	20	10.8333	-2.2662	0.0715	3.3306	0.5908	0.4417	-0.2686
220020	2200202308	Bipolar	NA	NA	NA	mother	F	NA	NA	62.08333333	11	10.2500	-1.4034	2.8310	0.0782	0.5255	0.0245	-0.2792
220025	2200251214	Sz/Sza	case	NA	NA	NA	M	NA	NA	24.66666667	13	11.9167	2.7608	-1.2022	-4.5712	0.7761	1.1644	-2.0626
220029	2200291243	Bipolar	NA	case	NA	child	F	2200292258	2200292308	54.58333333	29	1.8333	-1.1477	0.1573	4.4450	1.3835	1.0613	-0.7136
220029	2200292258	other	NA	NA	NA	father	M	NA	NA	69	13	11.8333	2.7911	0.5020	4.1584	-3.1332	1.2315	1.6806
220029	2200292308	other	NA	NA	NA	mother	F	NA	NA	67.41666667	14	11.8333	-1.5033	-1.9989	3.9540	1.1031	-1.3398	0.6778
220032	2200321213	Bipolar	NA	case	NA	child	M	2200322258	2200322308	31.25	21	10.5833	-2.8877	-1.3201	-5.6425	0.7265	3.8681	-0.1700
220032	2200322258	other	NA	NA	NA	father	M	NA	NA	52.66666667	12	10.0833	-1.7198	3.3830	-5.0836	0.1921	-2.8684	0.5586
220032	2200322308	other	NA	NA	NA	mother	F	NA	NA	50	12	10.0833	-2.3896	-2.1748	-3.0836	1.2860	0.7226	-1.4298
220033	2200331213	Sz/Sza	case	NA	NA	NA	M	NA	NA	72.91666667	14	11.7500	2.7644	-1.7727	-3.3519	-9.0251	1.0460	-1.3211
220035	2200351214	Bipolar	NA	case	NA	child	M	2200352258	2200352308	40.91666667	30	4.1667	-0.5007	-0.6038	-1.8405	-1.9558	-7.2757	-1.1278
220035	2200352258	other	NA	NA	NA	father	M	NA	NA	61.25	19	11.5833	3.4002	-4.3959	-1.6501	1.3564	-5.8284	1.1049
220035	2200352308	other	NA	NA	NA	mother	F	NA	NA	64.08333333	14	11.6667	-1.7079	3.3411	-3.4470	0.2255	-0.0834	-1.1734
220045	2200451213	Bipolar	NA	case	NA	child	M	2200452258	2200452308	38.58333333	22	10.5833	2.7571	3.9502	2.8030	-8.5647	0.0345	1.4028
220045	2200452258	other	NA	NA	NA	father	M	NA	NA	73.25	11	10.2500	2.1621	-1.1583	-1.8589	-0.9024	-0.6654	1.1758
220045	2200452308	other	NA	NA	NA	mother	F	NA	NA	69	11	10.5000	-1.0262	-0.0092	3.1645	-1.9890	-1.8841	0.4290
220053	2200531244	Bipolar	NA	case	NA	child	F	2200532258	2200532308	54.41666667	31	3.5833	-1.2357	0.1706	4.1059	-9.8256	-2.9839	0.3412
220053	2200532258	other	NA	NA	NA	father	M	NA	NA	83.25	23	11.1667	1.5444	3.8695	4.1275	-1.2945	-0.5943	1.0566
220053	2200532308	other	NA	NA	NA	mother	F	NA	NA	73.08333333	23	11.1667	3.0039	3.8730	4.5890	0.2247	0.8793	0.0653
220055	2200551213	Bipolar	NA	case	NA	child	M	2200552258	2200552308	17.08333333	14	11.7500	1.2996	1.0853	-0.3046	-2.4517	2.2337	0.6021
220055	2200552258	other	NA	NA	NA	father	M	NA	NA	53.5	14	11.7500	2.7143	-0.6974	-1.7994	-1.4363	-0.3787	0.1176
220055	2200552308	other	NA	NA	NA	mother	F	NA	NA	50.16666667	14	11.7500	3.2597	-0.9076	0.5160	1.9092	-0.6462	-0.4640
220059	2200591243	Bipolar	NA	case	NA	child	F	2200592258	2200592308	51.75	31	2.1667	2.7146	-1.1311	3.8046	1.4387	-1.7930	0.4649
220059	2200592258	other	NA	NA	NA	father	M	NA	NA	71	18	11.5833	2.4160	-2.4291	-3.8174	0.6767	-1.7601	0.1605
220059	2200592308	other	NA	NA	NA	mother	F	NA	NA	70	19	11.5833	-2.2701	-1.5886	-3.6501	-0.4853	2.2749	-0.4962
220062	2200621245	Bipolar	NA	case	NA	child	F	2200622258	2200622308	43.25	27	1.2500	-0.9962	0.3138	-3.9173	0.3490	-2.6290	0.1151
220062	2200622258	other	NA	NA	NA	father	M	NA	NA	68.83333333	13	11.9167	-0.5420	-0.4296	4.0318	-1.1122	1.7606	-0.6136
220062	2200622308	other	NA	NA	NA	mother	F	NA	NA	66.91666667	13	11.8333	-0.1385	-0.6959	-1.6281	1.3605	0.9941	0.1707
220064	2200641214	Sz/Sza	case	NA	NA	NA	M	NA	NA	48.91666667	12	10.1667	-5.2658	-3.4266	-4.7662	-1.0970	2.1908	-1.0568
220066	2200661243	Bipolar	NA	NA	NA	NA	F	NA	NA	52.16666667	13	11.8333	3.6261	0.0746	-3.1517	1.5004	-2.7757	0.8711
220066	2200662314	Bipolar	NA	case	NA	NA	M	NA	NA	60.25	29	1.9167	-2.7344	-1.8117	-0.9380	0.6486	0.1380	0.0283
220067	2200671245	Bipolar	NA	case	NA	child	F	2200672258	2200672308	36.08333333	13	11.8333	-0.8439	0.5204	3.7416	1.6612	0.3354	-0.0846
220067	2200672258	other	NA	NA	NA	father	M	NA	NA	71.25	13	11.8333	-0.9659	3.3290	3.4210	0.7086	0.5347	1.1412
220067	2200672308	other	NA	NA	NA	mother	F	NA	NA	66.08333333	13	11.8333	2.5552	3.7164	-3.9817	1.5098	0.5692	-0.3453
220068	2200681243	Sz/Sza	case	NA	NA	NA	F	NA	NA	53.75	18	11.9167	3.2234	-1.2890	-2.1916	1.5952	-0.5062	-0.5809
220070	2200701244	Bipolar	NA	case	NA	NA	F	2200702258	2200702308	47.75	30	1.8333	-0.3312	-0.5457	2.9831	0.3465	0.1017	2.1962
220070	2200702308	other	NA	NA	NA	NA	F	NA	NA	63.16666667	20	10.9167	-0.9832	0.2349	3.1096	0.1684	1.0003	-0.6435
220084	2200841214	Bipolar	NA	case	NA	child	M	2200842258	2200842308	46.75	31	3.1667	-1.1127	3.7228	-1.5423	0.4644	2.1671	-0.1295
220084	2200842258	other	NA	NA	NA	father	M	NA	NA	66.83333333	13	9.6667	-2.3447	-0.9569	-2.7864	-0.1112	-0.7561	-0.0559
220084	2200842308	other	NA	NA	NA	mother	F	NA	NA	65.75	13	9.9167	-1.9540	-0.6962	-2.8780	0.9187	-0.7550	-2.5871
220087	2200871244	Sz/Sza	case	NA	child	NA	F	2200872258	2200872308	36.41666667	19	11.5833	-3.6851	-0.6059	-5.5246	-0.0434	1.7690	-0.6321
220087	2200872258	other	NA	NA	father	father	M	NA	NA	76.75	19	11.0000	2.5470	-1.9100	3.8214	1.2168	1.6889	0.2207
220087	2200872308	other	NA	NA	mother	mother	F	NA	NA	66.75	21	10.5833	-2.9242	-1.9722	3.3291	0.4315	1.7119	0.1595
220087	2200872315	Bipolar	NA	case	NA	child	M	2200872258	2200872308	34.33333333	19	11.0000	-5.2578	-0.5620	-2.9905	0.8629	-0.3576	-0.4643
220088	2200882344	Bipolar	NA	case	NA	NA	F	NA	NA	77.66666667	14	11.6667	3.7276	2.0997	3.8417	-0.9793	1.4741	-0.6962
220090	2200901243	Bipolar	NA	case	NA	child	F	2200902258	2200902308	39.91666667	13	11.9167	-2.3921	-2.1433	-1.5415	0.6748	-0.0234	-0.0799
220090	2200902258	other	NA	NA	NA	father	M	NA	NA	68.83333333	14	11.7500	-1.6850	-0.5577	3.3053	-0.4556	0.2283	1.1491
220090	2200902308	other	NA	NA	NA	mother	F	NA	NA	62.83333333	14	11.7500	-1.2457	4.5041	1.9111	0.7888	-1.2718	1.0613
220094	2200942308	Bipolar	NA	case	NA	NA	F	2200943408	2200943308	44.83333333	31	3.8333	3.7094	1.5633	-2.5784	0.6765	2.8453	1.0463
220094	2200943408	other	NA	NA	NA	NA	M	NA	NA	NA	20	10.9167	3.4698	3.3036	4.0503	1.3077	3.7257	0.4259
220095	2200951244	Bipolar	NA	case	NA	child	F	2200952258	2200952308	33.25	21	10.5833	2.7868	-1.0069	-4.6425	0.6587	-0.2950	-0.4276
220095	2200952258	other	NA	NA	NA	father	M	NA	NA	61	22	10.5000	-0.7963	3.5160	-4.4458	1.6664	-1.0632	-0.1601
220095	2200952308	other	NA	NA	NA	mother	F	NA	NA	60	22	10.5000	-3.6856	-2.3111	3.4447	1.6013	-1.1095	0.9933
220099	2200991244	Bipolar	NA	case	NA	child	F	2200992258	2200992308	41.66666667	21	10.5833	3.2198	-0.0607	-2.1189	0.8295	-0.1144	0.2221
220099	2200992258	other	NA	NA	NA	father	M	NA	NA	65.83333333	23	10.4167	1.6871	2.2813	3.5512	-0.6604	1.7624	-1.6705
220099	2200992308	other	NA	NA	NA	mother	F	NA	NA	65.75	22	10.5833	3.0010	-0.0878	-3.6727	-2.0875	1.5195	-0.6263
220103	2201031243	Bipolar	NA	case	NA	NA	F	NA	NA	74.91666667	29	2.1667	2.8176	-0.4340	4.5330	1.4202	3.3437	-1.2359
220105	2201051243	Bipolar	NA	case	NA	child	F	2201052258	2201052308	54	25	2.5000	-1.3141	-0.5560	-1.4233	-2.0041	1.3579	-0.3631
220105	2201052258	other	NA	NA	NA	father	M	NA	NA	78.66666667	19	11.0000	3.5464	-0.3396	3.7800	0.2755	0.3066	0.7739
220105	2201052308	other	NA	NA	NA	mother	F	NA	NA	73.16666667	19	11.0000	2.9031	-0.7645	2.8704	-0.0832	0.2639	0.2007
220110	2201101244	Bipolar	NA	case	NA	child	F	2201102258	2201102308	33.83333333	12	10.1667	-1.8966	0.3149	-7.0881	-1.0769	-2.9472	-0.0043
220110	2201102258	other	NA	NA	NA	father	M	NA	NA	59.66666667	12	10.1667	4.3390	-0.8416	3.1658	1.1650	-0.0658	-0.3910
220110	2201102308	other	NA	NA	NA	mother	F	NA	NA	58.33333333	13	9.9167	3.7679	3.8555	4.0561	1.2439	-2.1002	0.7179
220111	2201111214	Bipolar	NA	case	NA	NA	M	NA	NA	57.66666667	32	3.2500	0.2275	-0.2458	-2.0590	-1.3682	0.6473	0.8202
220113	2201131244	Sz/Sza	case	NA	child	NA	F	2201132258	2201132308	49.08333333	29	2.0000	-1.2361	-1.1634	1.2502	1.2756	-0.0160	1.0254
220113	2201132258	other	NA	NA	father	NA	M	NA	NA	66.83333333	20	10.8333	2.9831	3.0715	3.0226	0.0294	-0.8899	1.1415
220113	2201132308	other	NA	NA	mother	NA	F	NA	NA	63.5	20	10.9167	-0.1790	0.3009	-1.8942	-1.9040	1.4402	-1.1068
220114	2201141246	Bipolar	NA	case	NA	NA	F	NA	NA	52.33333333	25	2.8333	-1.2280	-0.8191	-1.8435	0.9579	-1.3641	0.4907
220118	2201181213	Bipolar	NA	case	NA	NA	M	NA	NA	44.83333333	13	11.8333	-1.6610	0.2053	-3.1517	1.0437	-0.4888	-3.1808
220121	2201211245	Bipolar	NA	case	NA	NA	F	NA	NA	45.25	23	11.2500	-2.0762	3.1090	-4.3568	-2.6395	-1.2422	-0.3109
220121	2201212344	Bipolar	NA	NA	NA	NA	F	NA	NA	46.58333333	23	11.2500	-2.7792	-2.4250	3.5098	1.1300	-0.6305	0.0814
220126	2201261243	Sz/Sza	case	NA	NA	NA	F	NA	NA	41.25	18	11.6667	-3.3969	-4.8923	-6.8219	0.8179	2.7923	-0.3642
220127	2201271243	Sz/Sza	case	NA	child	NA	F	2201272258	2201272308	47.41666667	31	3.3333	-1.4110	-1.1525	2.3421	1.1880	0.1313	0.4596
220127	2201272258	other	NA	NA	father	father	M	NA	NA	67.25	14	11.6667	3.1671	3.8437	2.7901	0.2916	-0.2568	-0.0218
220127	2201272308	other	NA	NA	mother	mother	F	NA	NA	64	14	11.7500	-1.8397	3.3987	0.9700	0.8515	-0.3136	0.1276
220127	2201272315	Bipolar	NA	case	NA	child	M	2201272258	2201272308	34.66666667	23	11.2500	-1.1180	-1.5694	-2.7719	1.6201	0.5949	1.4573
220128	2201281213	Sz/Sza	case	NA	NA	NA	M	NA	NA	49.16666667	27	1.1667	-2.7896	-0.7515	-4.6498	0.7807	2.7981	0.0032
220133	2201331243	Sz/Sza	case	NA	NA	NA	F	2201332258	2201332308	51.5	28	1.7500	-1.3794	-3.3142	-3.8219	0.9032	2.5742	0.3581
220134	2201341243	Bipolar	NA	case	NA	NA	F	NA	NA	53.25	14	11.7500	3.0369	-1.7221	4.0455	0.5675	0.9073	0.0063
220135	2201351215	Sz/Sza	case	NA	child	NA	M	2201352258	2201352308	49	21	10.6667	-3.7520	-0.0829	-4.0620	-1.2609	2.1204	0.2966
220135	2201352258	other	NA	NA	father	NA	M	NA	NA	77.41666667	22	10.5000	1.9609	-0.0426	3.3129	-3.2503	0.3837	1.6094
220135	2201352308	other	NA	NA	mother	NA	F	NA	NA	74.33333333	22	10.5000	-1.6856	-1.1267	3.4429	-1.0200	1.5933	1.9280
220138	2201381215	Sz/Sza	case	NA	child	NA	M	2201382258	2201382308	21.66666667	14	11.8333	-1.8970	-1.5838	-1.6195	-0.6956	1.7208	0.8648
220138	2201382258	other	NA	NA	father	NA	M	NA	NA	54.5	14	11.8333	-2.1771	-0.2263	-0.8539	1.0087	0.1333	0.4994
220138	2201382308	other	NA	NA	mother	NA	F	NA	NA	49.75	14	11.8333	-2.6625	-0.7765	-3.8039	1.6198	-1.8209	-0.3496
220138	2201382313	Sz/Sza	NA	NA	child	NA	M	2201382258	2201382308	26.66666667	14	11.8333	-3.6625	0.6829	-3.6784	0.2480	0.5425	-0.0998
220140	2201401213	Bipolar	NA	case	NA	child	M	2201402258	2201402308	20	13	11.8333	-2.4684	-1.2288	-2.9037	0.3661	-3.5126	-0.6637
220140	2201402258	other	NA	NA	NA	father	M	NA	NA	49.83333333	13	11.8333	-7.6725	-6.8176	-0.1975	-3.5203	0.8979	-0.0558
220140	2201402308	other	NA	NA	NA	mother	F	NA	NA	47.83333333	14	11.8333	-2.3215	-1.5395	2.3624	2.0457	-3.3184	0.4968
220142	2201421213	Bipolar	NA	case	NA	NA	M	NA	NA	60.66666667	32	4.1667	-1.1351	2.0452	4.6457	-0.1269	0.5196	1.0305
220145	2201451243	Bipolar	NA	case	NA	NA	F	2201452258	2201452308	18.41666667	14	11.7500	2.0285	-1.0255	3.9451	1.3060	2.8935	1.0099
220145	2201452308	other	NA	NA	NA	NA	F	NA	NA	52.41666667	13	11.9167	3.1568	-0.4296	3.0606	1.6740	0.9200	1.0262
220147	2201471215	Bipolar	NA	case	NA	NA	M	2201472258	2201472308	32.5	13	11.9167	-3.0551	-1.9292	-1.4838	0.2824	-0.7805	1.1401
220149	2201491214	Bipolar	NA	case	NA	child	M	2201492258	2201492308	21	29	2.1667	-1.2542	-0.6608	-2.3804	-9.7877	0.7003	0.1478
220149	2201492258	other	NA	NA	NA	father	M	NA	NA	48.5	21	10.7500	-1.2706	-0.5907	-2.7446	-8.9119	0.5126	0.5956
220149	2201492308	other	NA	NA	NA	mother	F	NA	NA	46.75	21	10.7500	-1.9652	-1.1626	-1.6973	0.5858	0.2850	0.2994
220156	2201561214	Bipolar	NA	case	NA	child	M	2201562258	2201562308	33.25	30	4.0000	-1.0409	-0.9723	-3.2603	0.0741	-3.4246	-2.9466
220156	2201562258	other	NA	NA	NA	father	M	NA	NA	58.66666667	14	11.6667	-2.0423	-1.3668	-3.2543	0.2893	-2.5889	0.4225
220156	2201562308	other	NA	NA	NA	mother	F	NA	NA	54.58333333	14	11.6667	-2.4784	-2.0527	-3.7949	-0.8113	1.6991	-2.2405
220160	2201601243	Sz/Sza	case	NA	NA	NA	F	NA	NA	68.33333333	30	1.9167	3.0929	-2.9727	2.2890	-2.8524	3.1223	1.0196
220162	2201621243	Bipolar	NA	case	NA	child	F	2201622258	2201622308	48.25	19	11.0000	3.4104	-0.5450	-2.6857	1.4272	2.8727	-0.7547
220162	2201622258	other	NA	NA	NA	father	M	NA	NA	77	19	10.9167	3.4312	-0.7806	3.4945	0.7380	-0.4563	-1.3484
220162	2201622308	other	NA	NA	NA	mother	F	NA	NA	73.83333333	19	11.0000	2.6670	-0.4625	2.9093	-0.9603	0.6645	-0.1000
220163	2201631214	Bipolar	NA	case	NA	child	M	2201632258	2201632308	47.83333333	27	1.1667	1.2470	-0.3364	3.2751	-1.8578	-0.9838	0.0671
220163	2201632258	other	NA	NA	NA	father	M	NA	NA	67.83333333	13	11.8333	1.6402	1.5653	-2.9817	-1.3018	-2.3751	1.1609
220163	2201632308	other	NA	NA	NA	mother	F	NA	NA	62.75	13	11.8333	1.8774	-1.0830	4.1274	0.4050	-2.0272	-3.1319
220167	2201671213	Sz/Sza	case	NA	child	NA	M	2201672258	2201672308	37.41666667	13	11.8333	-1.3164	-2.2598	-3.5667	0.2181	1.4904	-0.7350
220167	2201672258	other	NA	NA	father	NA	M	NA	NA	67.5	13	11.8333	-1.1464	3.6964	1.2147	0.2950	0.4753	-0.0219
220167	2201672308	other	NA	NA	mother	NA	F	NA	NA	64.83333333	14	11.6667	-1.6352	3.8085	1.7172	-0.7107	0.1811	0.6981
220169	2201691245	Bipolar	NA	case	NA	child	F	2201692258	2201692308	26	13	11.8333	2.6870	-0.0285	1.3797	-1.7778	1.5082	0.1852
220169	2201692258	Bipolar	NA	NA	NA	father	M	NA	NA	63.83333333	11	10.2500	-2.3038	-0.0759	-4.2164	-1.3316	-0.8697	-0.3185
220169	2201692308	other	NA	NA	NA	mother	F	NA	NA	53.66666667	13	11.8333	-2.2807	-1.2915	-2.4512	-0.8156	0.1427	0.3706
220171	2201711213	Sz/Sza	case	NA	NA	NA	M	NA	NA	45.75	13	11.8333	-2.7314	-1.1395	-0.7087	0.6711	3.1050	0.1560
220172	2201721243	Bipolar	NA	case	NA	child	F	2201722258	2201722308	38.75	23	11.0833	3.1154	-0.7653	-2.2774	-9.1919	0.3790	-2.4507
220172	2201722258	other	NA	NA	NA	father	M	NA	NA	68.08333333	22	10.5833	3.0976	2.4948	2.8351	0.8937	-3.8305	1.1378
220172	2201722308	other	NA	NA	NA	mother	F	NA	NA	68.75	22	10.5833	2.4725	3.3433	3.9247	-1.4012	0.3508	0.0644
220174	2201741213	Bipolar	NA	case	NA	child	M	2201742258	2201742308	62.75	25	2.7500	3.9621	4.0239	4.4771	1.3444	-2.9443	0.0359
220174	2201742258	other	NA	NA	NA	father	M	NA	NA	81.91666667	14	11.7500	-2.5233	3.2841	3.8960	0.9130	-1.2718	0.6164
220174	2201742308	other	NA	NA	NA	mother	F	NA	NA	78.5	14	11.7500	3.6991	3.3343	1.6808	-0.1707	0.0501	0.2147
220178	2201781213	Bipolar	NA	case	NA	NA	M	NA	NA	38.41666667	13	11.8333	-2.4288	-0.7834	-2.9037	-4.0112	-0.0797	0.8067
220190	2201901243	Sz/Sza	case	NA	NA	NA	F	NA	NA	58.33333333	30	1.0833	2.9735	-0.1275	0.4356	-2.7516	0.8362	1.1247
220191	2201911213	Sz/Sza	case	NA	NA	NA	M	NA	NA	49.83333333	30	1.9167	2.1775	0.2403	3.5422	0.7497	2.3367	-0.6863
220194	2201941243	Bipolar	NA	case	NA	child	F	2201942258	2201942308	35.66666667	14	11.8333	-1.8970	-1.9400	0.6674	1.8393	1.2344	1.1723
220194	2201942258	other	NA	NA	NA	father	M	NA	NA	65.16666667	13	11.8333	-1.5939	-1.1110	3.4020	0.1823	3.1682	0.7261
220194	2201942308	other	NA	NA	NA	mother	F	NA	NA	63.16666667	13	11.8333	2.7171	-1.4258	-7.1859	-0.2900	-7.4537	0.8130
220195	2201951215	Sz/Sza	case	NA	NA	NA	M	NA	NA	53.66666667	12	10.0833	-2.2641	-0.9309	-2.2256	-0.6910	0.8321	0.2192
220201	2202011214	Sz/Sza	case	NA	NA	NA	M	NA	NA	37.08333333	22	10.4167	3.2719	-0.5769	-3.5482	0.3202	0.3317	-0.5778
220204	2202041244	Bipolar	NA	case	NA	NA	F	NA	NA	45.91666667	30	1.6667	-0.5945	-1.2509	4.6609	0.8090	-0.7583	-0.0879
220208	2202081243	Bipolar	NA	case	NA	child	F	2202082258	2202082308	37.08333333	28	2.2500	3.2899	-0.5296	-3.4864	-0.6300	-0.6118	0.3467
220208	2202082258	other	NA	NA	NA	father	M	NA	NA	52.41666667	21	10.7500	-2.1908	-0.8485	-3.3296	0.2071	1.0201	1.2542
220208	2202082308	other	NA	NA	NA	mother	F	NA	NA	52.5	21	10.7500	-1.6896	-2.4652	3.7515	-1.0260	-3.3184	0.9634
220209	2202091245	Bipolar	NA	case	NA	child	F	2202092258	2202092308	36.91666667	14	11.7500	2.3705	-1.3706	3.1737	-0.2974	-3.4942	1.0613
220209	2202092258	other	NA	NA	NA	father	M	NA	NA	75.66666667	14	11.7500	2.8949	-0.5577	3.6360	-0.8412	-0.1437	1.6187
220209	2202092308	other	NA	NA	NA	mother	F	NA	NA	74.08333333	14	11.7500	3.3256	-1.8796	2.6496	0.4808	2.2118	-0.1341
220215	2202152258	other	NA	NA	NA	father	M	NA	NA	83	21	10.6667	2.2765	-2.1203	-3.4770	-4.8829	1.5970	0.4475
220215	2202152308	other	NA	NA	NA	mother	F	NA	NA	73	21	10.6667	2.6543	1.6541	4.0578	-2.3283	-1.0367	-2.4096
220216	2202161214	Bipolar	NA	case	NA	NA	M	NA	NA	56.25	32	0.9167	-0.6732	0.4543	-2.0582	-2.8367	-0.2830	0.3232
220218	2202181213	Sz/Sza	case	NA	NA	NA	M	NA	NA	47.75	14	11.7500	-3.2457	-0.9076	-2.3519	1.0684	1.8010	0.3745
220220	2202201245	Bipolar	NA	case	NA	NA	F	NA	NA	51	30	1.5000	-0.1267	-1.7128	-2.5035	1.1814	3.0650	0.9998
220222	2202221243	Bipolar	NA	case	NA	NA	F	NA	NA	53.66666667	20	10.9167	-0.4871	0.7267	-1.1814	0.2847	0.8095	-0.4895
220230	2202301213	Sz/Sza	case	NA	child	NA	M	2202302258	2202302308	30.58333333	25	2.7500	3.5386	-0.3234	-2.3244	1.4035	2.0736	0.7510
220230	2202302258	other	NA	NA	father	NA	M	NA	NA	52.41666667	19	10.9167	2.8504	-0.4748	-2.6812	-1.1607	0.4386	0.9998
220230	2202302308	other	NA	NA	mother	NA	F	NA	NA	49.33333333	19	10.9167	3.6912	-1.2781	-3.2661	0.8189	-0.2254	0.6516
220231	2202311243	Bipolar	NA	case	NA	NA	F	NA	NA	58.66666667	18	11.5833	1.2593	-2.5666	2.2188	-0.8394	-7.3793	-0.3812
220234	2202341244	Bipolar	NA	case	NA	child	F	2202342258	2202342308	29.91666667	14	11.6667	-1.6117	-0.3095	-3.0064	1.9617	2.8552	1.3798
220234	2202342258	other	NA	NA	NA	father	M	NA	NA	55.25	19	11.5833	-1.5476	0.1990	-1.3282	0.5929	-1.6320	-0.2440
220234	2202342308	other	NA	NA	NA	mother	F	NA	NA	55.5	19	11.5833	-7.6262	-0.4263	-4.3022	-2.0274	0.8812	-0.0235
220236	2202361244	Bipolar	NA	case	NA	NA	F	NA	NA	40.83333333	13	11.8333	-1.2289	-0.7390	1.9828	-0.0914	-0.2800	-0.4463
220241	2202411244	Sz/Sza	case	NA	NA	NA	F	NA	NA	39.25	30	1.2500	-0.2318	4.5502	4.9002	1.1644	3.4522	2.4821
220242	2202421244	Bipolar	NA	case	NA	child	F	2202422258	2202422308	39.25	26	3.0833	-0.1460	-0.2884	1.2894	0.4461	-2.9870	2.4100
220242	2202422258	other	NA	NA	NA	father	M	NA	NA	64	11	10.2500	-1.9628	0.4753	3.8783	0.3862	-1.2848	0.4353
220242	2202422308	other	NA	NA	NA	mother	F	NA	NA	64	11	10.2500	3.5731	-0.7380	3.2644	-0.6607	-0.2134	-0.1190
220247	2202471213	Sz/Sza	case	NA	NA	NA	M	NA	NA	46.08333333	14	11.6667	-2.2440	-1.8758	-2.4470	0.9376	-0.2364	0.0110
220247	2202472343	Bipolar	NA	case	NA	NA	F	NA	NA	43.58333333	14	11.6667	-0.7715	-1.7183	-2.7949	0.5888	-1.7816	0.2801
220249	2202491213	Bipolar	NA	case	NA	NA	M	NA	NA	22.16666667	14	11.7500	-2.6608	-0.5140	-2.4008	-0.6333	-2.4469	1.1025
220251	2202511244	Bipolar	NA	case	NA	NA	F	2202512258	2202512308	43.5	32	4.1667	-1.5288	1.0069	-3.1087	-1.0431	-3.7065	-1.1311
220251	2202512308	Bipolar	NA	NA	NA	NA	F	NA	NA	73.91666667	30	1.6667	0.2722	3.4310	3.7958	1.2227	-3.0107	2.4903
220253	2202531214	Sz/Sza	case	NA	child	NA	M	2202532258	2202532308	41.16666667	14	11.7500	-7.6019	-6.6143	-2.1295	-0.3009	1.6784	0.3995
220253	2202532258	other	NA	NA	father	NA	M	NA	NA	73	14	11.7500	2.5960	0.1748	3.4614	-0.4517	3.4915	0.2849
220253	2202532308	other	NA	NA	mother	NA	F	NA	NA	66.33333333	14	11.7500	1.6442	-1.2225	0.8960	-1.8824	-0.8161	0.7324
220255	2202551213	Sz/Sza	case	NA	NA	NA	M	NA	NA	71.08333333	31	3.5833	-1.4552	3.2374	1.4778	-1.5106	0.9874	-0.4279
220258	2202581216	Bipolar	NA	case	NA	child	M	2202582258	2202582308	29.33333333	20	10.9167	3.1819	-0.3558	-2.3092	1.2831	-0.9441	0.8862
220258	2202582258	other	NA	NA	NA	father	M	NA	NA	69.91666667	20	10.9167	-1.9619	-0.2106	1.0444	0.5657	0.5721	1.2319
220258	2202582308	other	NA	NA	NA	mother	F	NA	NA	61.83333333	20	10.9167	-3.2944	-2.7651	-4.4791	-0.4627	1.3677	0.3616
229267	2292671215	Sz/Sza	case	NA	child	NA	M	2292672258	2292672308	35.25	8	15.4167	-2.9458	-1.5620	-4.5506	0.2065	1.1956	-1.8298
229267	2292672258	other	NA	NA	father	NA	M	NA	NA	75.5	1	15.4167	-1.5857	-1.2510	0.3289	-0.6773	-1.0309	-0.5357
229267	2292672308	other	NA	NA	mother	NA	F	NA	NA	72.91666667	1	15.4167	3.8780	0.3109	4.0307	0.4045	0.1390	-0.0002
229272	2292721245	Sz/Sza	case	NA	child	NA	F	2292722258	2292722308	32.75	1	15.3333	-1.4636	-0.3176	-2.0635	1.9659	3.4453	0.4491
229272	2292722258	other	NA	NA	father	NA	M	NA	NA	66	1	15.3333	1.7934	3.6745	3.8348	1.7298	1.5271	1.2704
229272	2292722308	other	NA	NA	mother	NA	F	NA	NA	59	1	15.3333	-0.5529	3.2778	0.7392	-0.8239	-1.3403	2.4815
229275	2292751215	Sz/Sza	case	NA	NA	NA	M	NA	NA	43.66666667	1	15.3333	-1.6156	-3.0546	3.6650	1.0297	1.4074	-1.7249
229275	2292752316	Sz/Sza	NA	NA	NA	NA	M	NA	NA	34	1	15.3333	-2.7152	-1.3176	-3.7480	0.7874	1.8912	0.2564
229276	2292761214	Sz/Sza	case	NA	child	NA	M	2292762258	2292762308	42.75	1	15.5000	-0.4963	0.2109	-0.9645	1.6089	-0.7519	2.5799
229276	2292762258	other	NA	NA	father	NA	M	NA	NA	79	8	15.4167	3.1819	0.2930	-2.4802	-0.5144	-1.1338	0.0506
229276	2292762308	other	NA	NA	mother	NA	F	NA	NA	75	8	15.4167	3.1372	0.2694	0.3467	2.1849	-0.9912	0.9299
229283	2292831243	Sz/Sza	case	NA	child	NA	F	2292832258	2292832308	48.91666667	8	15.4167	-2.2164	-0.7915	3.8639	1.7063	1.8186	-0.6893
229283	2292832258	other	NA	NA	father	NA	M	NA	NA	77.91666667	8	15.4167	2.0230	3.0750	-1.2875	0.6768	1.5623	0.1537
229283	2292832308	other	NA	NA	mother	NA	F	NA	NA	77.16666667	8	15.4167	2.8466	2.9090	3.1842	1.1015	1.8825	-0.1395
229283	2292834558	Sz/Sza	case	NA	NA	NA	M	NA	NA	69.58333333	1	15.2500	-2.2477	-0.9633	2.6875	-2.5072	1.4064	-0.2279
229287	2292871244	Sz/Sza	case	NA	child	NA	F	2292872258	2292872308	49	27	1.3333	2.8549	-6.4657	-6.2780	0.8857	1.6052	1.2060
229287	2292872258	other	NA	NA	father	NA	M	NA	NA	64	9	15.0000	-1.5354	-0.4366	-2.1940	-0.1895	0.6296	0.0240
229287	2292872308	other	NA	NA	mother	NA	F	NA	NA	59.83333333	9	15.0000	2.1939	-1.2846	-2.6888	-1.8309	0.4352	0.0023
229289	2292890213	other	NA	NA	NA	mother	F	NA	NA	52.5	7	12.8333	-1.4913	-2.1349	-4.5301	1.3904	1.0884	-1.8853
229289	2292894608	other	NA	NA	NA	father	M	NA	NA	55	10	12.7500	1.2501	3.3898	-0.7916	0.7418	0.6312	-0.1810
229289	2292899843	Bipolar	NA	case	NA	child	F	2292894608	2292890213	22.33333333	7	12.8333	-1.3890	-0.3155	3.4206	1.4254	1.3428	1.0349
229293	2292934808	other	NA	NA	father	NA	M	NA	NA	74	9	15.0000	2.3382	1.9851	3.0661	0.1537	-3.1498	1.7172
229293	2292939100	other	NA	NA	mother	NA	F	NA	NA	NA	9	15.0000	3.6502	-1.1915	3.0624	1.2079	1.0835	0.4604
229293	2292939845	Sz/Sza	case	NA	child	NA	M	2292934808	2292939100	40.41666667	9	15.0000	-2.0020	-1.4546	-4.8263	2.1167	-7.8844	0.3271
229297	2292971215	Sz/Sza	case	NA	child	NA	M	2292972258	2292972308	55.08333333	28	1.7500	-0.7585	1.5164	-5.0443	0.6922	-7.6060	1.3015
229297	2292972258	other	NA	NA	father	NA	M	NA	NA	74	8	15.1667	3.2571	3.7755	4.0718	-0.0307	-1.4794	-0.9640
229297	2292972308	other	NA	NA	mother	NA	F	NA	NA	69	9	15.1667	3.1767	-2.1402	-0.4848	0.7180	-2.8598	-4.1698
229302	2293021213	Sz/Sza	case	NA	child	NA	M	2293022258	2293022308	45.08333333	30	1.5833	-0.6005	1.3041	4.6739	0.1609	-1.4495	1.0082
229302	2293022258	other	NA	NA	father	NA	M	NA	NA	55	1	15.2500	4.3346	0.1716	0.8242	1.3278	0.4774	-0.2813
229302	2293022308	other	NA	NA	mother	NA	F	NA	NA	68	9	15.1667	-1.0590	3.2576	1.8789	1.6222	-1.9056	1.3735
229303	2293031243	Sz/Sza	case	NA	NA	NA	F	NA	NA	56.75	30	4.2500	1.9576	-0.4722	-0.4986	0.2781	-3.6613	0.4378
229304	2293041245	Sz/Sza	case	NA	child	NA	F	2293042258	2293042308	34.41666667	1	15.2500	-1.2728	-0.2959	-3.1585	2.0008	1.7474	-0.9648
229304	2293042258	other	NA	NA	father	NA	M	NA	NA	63	1	15.2500	0.7081	-1.0210	3.5648	0.0376	-0.8170	-0.0435
229304	2293042308	other	NA	NA	mother	NA	F	NA	NA	60	1	15.2500	-1.1057	3.4100	1.2533	1.0259	-2.6870	0.3831
229305	2293051244	Sz/Sza	case	NA	NA	NA	F	NA	NA	59.58333333	19	11.0000	-4.9947	-1.0236	2.8379	-1.9781	2.4889	-1.3203
229308	2293081214	Sz/Sza	case	NA	child	NA	M	2293082258	2293082308	61.25	32	1.0000	-7.1686	-1.2275	-1.6642	0.1922	0.8966	-2.8311
229308	2293082258	other	NA	NA	father	NA	M	NA	NA	79	1	15.2500	1.0287	0.5038	2.6875	-1.8398	1.3828	1.3788
229308	2293082308	other	NA	NA	mother	NA	F	NA	NA	76	1	15.2500	-1.1988	-0.7778	3.2508	0.4519	1.8771	0.3127
229309	2293091244	Sz/Sza	case	NA	child	NA	F	2293092258	2293092308	34.08333333	9	15.0000	0.4065	-1.8696	4.0782	1.8881	2.4282	0.2433
229309	2293092258	other	NA	NA	father	NA	M	NA	NA	58	13	14.7500	-2.1149	-0.6493	-0.9697	1.2269	-0.8186	0.8768
229309	2293092308	other	NA	NA	mother	NA	F	NA	NA	56	9	15.0000	-2.5354	-0.7765	-3.1482	1.4664	-4.8502	0.5328
229310	2293101245	Sz/Sza	case	NA	NA	NA	F	NA	NA	56.41666667	26	3.6667	-0.0724	-0.5780	-2.2103	0.9050	2.1620	1.1895
229314	2293141215	Sz/Sza	case	NA	child	NA	M	2293142258	2293142308	50.5	30	1.8333	-0.8140	-4.4284	-1.7991	0.8240	0.4545	1.8756
229314	2293142258	other	NA	NA	father	NA	M	NA	NA	70	9	15.0000	2.0746	2.8160	4.1009	-0.4261	0.3544	0.4336
229314	2293142308	other	NA	NA	mother	NA	F	NA	NA	61	9	15.0000	-1.2288	-1.1618	-3.0608	1.8851	2.0879	0.2918
229315	2293151244	Sz/Sza	case	NA	child	NA	F	2293152258	2293152308	45.66666667	1	15.2500	-1.8203	-0.6585	-2.6440	1.1044	-0.5449	2.3766
229315	2293152258	other	NA	NA	father	NA	M	NA	NA	70	1	15.2500	1.8886	1.6264	-0.8926	-1.9054	-1.7120	-0.1764
229315	2293152308	other	NA	NA	mother	NA	F	NA	NA	70	1	15.2500	-1.8578	-0.8544	-3.2289	-0.7417	2.7960	-0.2678
229316	2293161214	Sz/Sza	case	NA	child	NA	M	2293162258	2293162308	45.41666667	1	14.1667	-2.0829	-1.2289	3.0824	0.3486	1.0447	1.0107
229316	2293162258	other	NA	NA	father	NA	M	NA	NA	71	1	14.1667	-1.7253	0.3561	3.6733	-1.0188	2.2754	-0.9288
229316	2293162308	other	NA	NA	mother	NA	F	NA	NA	69	1	14.1667	1.8713	-0.1602	3.3478	0.4972	1.2107	1.0107
229317	2293171213	Sz/Sza	case	NA	child	NA	M	2293172258	2293172308	36.16666667	29	2.3333	-2.1176	0.3770	-1.5049	-0.4786	-4.1506	-0.5729
229317	2293172258	other	NA	NA	father	NA	M	NA	NA	50	3	13.3333	-1.9019	-0.2751	-2.6275	1.8202	-1.6694	-0.5443
229317	2293172308	Sz/Sza	NA	NA	mother	NA	F	NA	NA	62.16666667	29	2.3333	-0.9898	-0.3403	-0.4174	0.2299	-0.8942	0.9384
229321	2293211243	Sz/Sza	case	NA	child	NA	F	2293212258	2293212308	43.08333333	30	1.6667	-0.5565	-1.2509	-0.8802	0.0349	3.7868	1.5173
229321	2293212258	other	NA	NA	father	NA	M	NA	NA	70	9	15.0000	-1.1540	-0.1041	2.3773	-1.6953	3.0340	1.2977
229321	2293212308	other	NA	NA	mother	NA	F	NA	NA	55	1	14.1667	3.1839	3.9537	2.3200	1.2798	-0.7279	-0.9074
229323	2293231244	Bipolar	NA	case	NA	NA	F	NA	NA	49.33333333	3	13.4167	-1.5642	-2.2208	-4.3975	1.2331	2.9650	1.3460
229324	2293241216	Sz/Sza	case	NA	NA	NA	M	NA	NA	36.58333333	9	14.9167	-1.5722	-1.2491	4.0028	0.4277	1.6703	1.1289
229324	2293242313	Sz/Sza	NA	NA	NA	NA	M	NA	NA	42.83333333	9	14.9167	-2.1092	0.9888	-4.1437	0.5099	0.8305	0.4721
229324	2293243458	Sz/Sza	NA	NA	NA	NA	F	NA	NA	77	9	14.0000	3.6656	-2.2074	-5.5091	0.0807	-3.6229	-0.1381
229328	2293281216	Sz/Sza	case	NA	NA	NA	M	NA	NA	44.41666667	17	12.0833	-2.0260	-0.1068	-2.4426	0.7257	-1.1034	-0.0707
229331	2293311214	Sz/Sza	case	NA	child	NA	M	2293312258	2293312308	24.58333333	10	13.8333	-1.9079	-1.5836	-4.3386	0.8357	0.3752	-0.0103
229331	2293312258	other	NA	NA	father	NA	M	NA	NA	57	10	13.8333	2.0959	-1.1965	-0.3792	0.6964	-1.8604	1.5568
229331	2293312308	other	NA	NA	mother	NA	F	NA	NA	53	10	13.8333	-2.5453	0.5489	-3.6016	1.5347	2.1250	0.2064
229333	2293331215	Sz/Sza	case	NA	NA	NA	M	NA	NA	27.08333333	9	14.9167	-1.5528	-0.8658	-3.1437	1.0183	-5.5235	-0.6036
229334	2293341215	Sz/Sza	case	NA	child	NA	M	2293342258	2293342308	32.66666667	1	13.7500	-3.7521	-1.7095	3.2944	-1.2034	1.0249	-0.4348
229334	2293342258	other	NA	NA	father	NA	M	NA	NA	63	3	13.3333	-0.3567	-1.3357	-0.6926	-1.9699	2.8710	0.8016
229334	2293342308	other	NA	NA	mother	NA	F	NA	NA	60	3	13.3333	-1.1243	1.4419	3.4872	-0.1198	1.7758	-1.7449
229336	2293361244	Sz/Sza	case	NA	child	NA	F	2293362258	2293362308	41	9	15.0000	-2.8765	-2.0761	-7.1482	0.4869	2.1680	0.2617
229336	2293362258	other	NA	NA	father	NA	M	NA	NA	76	9	15.0000	3.1474	-1.2219	3.9945	-1.4571	0.0567	0.1144
229336	2293362308	other	NA	NA	mother	NA	F	NA	NA	69	9	15.0000	2.3613	3.0969	-0.6888	-1.3368	-0.8278	-0.2434
229340	2293401215	Sz/Sza	case	NA	child	NA	M	2293402258	2293402308	25.75	9	15.0000	-1.8292	-1.2529	-3.5633	1.2421	1.8398	0.6256
229340	2293402258	Bipolar	NA	case	father	NA	M	NA	NA	69	31	3.4167	3.3648	0.3089	-2.3417	0.4985	0.3324	0.1732
229340	2293402308	other	NA	NA	mother	NA	F	NA	NA	52	9	15.0000	-1.0152	-0.2687	-1.9388	-0.6187	-4.3908	0.6949
229341	2293411217	Sz/Sza	case	NA	child	NA	M	2293412258	2293412308	36.58333333	25	3.2500	-1.6045	-0.5526	4.3730	-1.4395	0.9781	0.6726
229341	2293412258	other	NA	NA	father	NA	M	NA	NA	61	2	13.4167	1.8445	1.5277	3.4925	-0.0226	-1.9609	2.1024
229341	2293412308	other	NA	NA	mother	NA	F	NA	NA	58	3	13.4167	3.6421	3.6200	3.6910	-0.5544	3.0233	0.3160
229344	2293441213	Sz/Sza	case	NA	child	NA	M	2293442258	2293442308	43.5	9	15.0000	-1.7390	-0.5477	-3.8263	-0.0207	-0.9922	0.4336
229344	2293442258	other	NA	NA	father	NA	M	NA	NA	73	9	15.0000	1.5431	0.3528	3.9419	-0.9807	0.4444	0.6018
229344	2293442308	other	NA	NA	mother	NA	F	NA	NA	68	9	15.0000	3.0831	-0.4727	4.0961	-0.8985	1.7272	1.4008
229348	2293481244	Sz/Sza	case	NA	child	NA	F	2293482258	2293482308	45.16666667	9	14.9167	-2.9236	-0.3804	-3.8218	1.9013	0.4446	-0.3592
229348	2293482258	other	NA	NA	father	NA	M	NA	NA	80	9	14.9167	-2.3553	2.6702	-2.1895	-0.6022	0.0615	2.3166
229348	2293482308	other	NA	NA	mother	NA	F	NA	NA	71	9	14.9167	1.8109	-0.4873	-1.6519	-0.4199	-1.0510	1.8858
229349	2293491213	Sz/Sza	case	NA	child	NA	M	2293492258	2293492308	24.66666667	9	15.0000	-1.4980	-1.0761	-3.0608	1.4191	-2.0689	0.6066
229349	2293492258	other	NA	NA	father	NA	M	NA	NA	64	9	15.0000	-1.4796	-0.7104	-3.8263	0.7111	-2.5648	-1.3982
229349	2293492308	other	NA	NA	mother	NA	F	NA	NA	60	9	15.0000	-1.6541	-0.2529	3.7714	0.5488	-0.7417	-0.2347
229350	2293501215	Bipolar	NA	case	NA	child	F	2293502258	2293502308	39.25	2	13.5000	-0.4025	-1.7877	-2.2606	-3.3454	-3.0701	-0.8533
229350	2293502258	other	NA	NA	NA	father	M	NA	NA	73	3	13.4167	2.5876	2.4291	3.5338	1.4228	2.6995	1.2604
229350	2293502308	other	NA	NA	NA	mother	F	NA	NA	70	3	13.4167	2.9027	-2.0764	3.2209	-1.1110	-3.0763	1.7019
229353	2293531213	Bipolar	NA	case	NA	child	F	2293532258	2293532308	58.91666667	30	1.8333	-0.4307	0.0311	4.6653	-0.7736	-1.1304	1.7260
229353	2293532258	other	NA	NA	NA	father	M	NA	NA	80	9	14.9167	3.3341	-1.4508	3.6531	-0.7238	0.1714	-0.6260
229353	2293532308	other	NA	NA	NA	mother	F	NA	NA	70	9	14.9167	2.4400	3.7469	3.6868	-2.1657	-0.0510	1.7404
229355	2293551213	Sz/Sza	case	NA	NA	NA	M	NA	NA	45.16666667	9	15.1667	3.3578	-0.4803	-0.0383	-1.8827	1.2461	0.8943
229355	2293552319	Bipolar	NA	case	NA	NA	M	NA	NA	42.91666667	32	1.0000	-0.3400	0.7285	-4.5222	0.5763	0.7763	0.6989
229358	2293581214	Sz/Sza	case	NA	child	NA	M	2293582258	2293582308	46.91666667	9	15.0000	2.8258	0.0815	-2.0608	-2.1103	2.5216	0.4657
229358	2293582258	other	NA	NA	father	NA	M	NA	NA	74	9	15.0000	3.2794	3.0114	3.9636	0.8218	0.6733	1.5504
229358	2293582308	other	NA	NA	mother	NA	F	NA	NA	68	9	15.0000	3.4622	3.4691	3.9616	0.2481	3.5523	0.6903
229359	2293591213	Bipolar	NA	case	NA	NA	M	NA	NA	48.5	31	3.5833	-0.7871	0.2074	-0.2662	0.1496	-0.4903	0.3868
229360	2293601215	Sz/Sza	case	NA	child	NA	M	2293602258	2293602308	34.16666667	9	15.0000	-2.6541	-1.6472	-3.8263	0.5231	-0.1920	0.0023
229360	2293602258	other	NA	NA	father	father	M	NA	NA	68.41666667	9	15.0000	2.5993	-0.9436	3.8734	-0.0980	0.9921	-0.0496
229360	2293602308	other	NA	NA	mother	mother	F	NA	NA	62.25	9	15.0000	3.3134	3.3984	3.8982	2.3625	2.9254	1.4091
229360	2293602314	Bipolar	NA	case	NA	child	M	2293602258	2293602308	38.75	9	15.0000	-1.9007	3.7303	2.9406	-2.2802	-0.1992	-0.0050
229361	2293611245	Sz/Sza	case	NA	child	NA	F	2293612258	2293612308	53.75	32	3.9167	-0.9291	4.5214	4.3143	1.0289	-0.3097	0.5623
229361	2293612258	other	NA	NA	father	NA	M	NA	NA	79	9	15.0000	-1.6336	3.4293	2.9772	1.4716	1.6174	0.7908
229361	2293612308	other	NA	NA	mother	NA	F	NA	NA	76	9	15.0000	2.9632	-0.8939	-1.0397	0.8202	1.6255	1.1245
229365	2293651214	Sz/Sza	case	NA	child	NA	M	2293652258	2293652308	36.75	9	15.0833	0.5003	0.3695	-2.7604	2.4711	3.5822	1.3462
229365	2293652258	other	NA	NA	father	NA	M	NA	NA	65	9	15.0833	2.9462	-0.0524	-0.9048	1.0812	-0.6262	0.7641
229365	2293652308	other	NA	NA	mother	NA	F	NA	NA	62	9	15.0833	3.7866	0.1386	-2.8308	2.0676	-0.3236	0.7027
229369	2293691214	Sz/Sza	case	NA	child	NA	M	2293692258	2293692308	52	30	1.3333	-0.4065	0.0373	1.2816	0.9725	1.0451	0.7705
229369	2293692258	other	NA	NA	father	NA	M	NA	NA	71	9	14.1667	2.0172	-1.3810	3.7211	-1.2386	0.3473	-1.1731
229369	2293692308	other	NA	NA	mother	NA	F	NA	NA	65	9	14.0833	-1.3546	-1.8279	0.3193	-1.8386	1.2898	-0.6724
229371	2293711213	Sz/Sza	case	NA	child	NA	M	2293712258	2293712308	35.75	4	13.2500	-1.5578	-0.7246	-0.6767	-2.3302	2.2462	3.0332
229371	2293712258	other	NA	NA	father	NA	M	NA	NA	60	5	13.1667	3.4676	4.3368	-2.0059	2.0649	1.1349	-0.8776
229371	2293712308	other	NA	NA	mother	NA	F	NA	NA	58	5	13.1667	-1.9645	-1.7301	2.6736	-0.6117	-2.2368	-1.9688
229376	2293760213	other	NA	NA	father	NA	M	NA	NA	69	1	14.5000	2.9045	-6.6358	3.7495	1.1604	2.9667	-0.3411
229376	2293761213	Sz/Sza	case	NA	child	NA	M	2293762258	2293762308	46	6	12.9167	3.2804	-1.3241	0.1143	0.9567	2.2430	2.1857
229376	2293762258	other	NA	NA	father	NA	M	NA	NA	74	1	14.5000	0.0394	1.3232	2.9285	-1.0270	-2.6439	1.0396
229376	2293762308	other	NA	NA	mother	NA	F	NA	NA	73	1	14.5000	2.9449	-0.7687	-3.9253	-0.4053	0.2530	-2.1920
229376	2293763458	other	NA	NA	mother	NA	F	NA	NA	71	1	14.5000	3.0394	-0.7943	-4.0508	-0.4718	0.8600	-0.1167
229376	2293764842	Sz/Sza	NA	NA	child	NA	M	2293760213	2293763458	51.66666667	26	2.8333	-0.7081	0.5974	-1.8242	1.0424	-2.6507	1.1114
229377	2293771215	Sz/Sza	case	NA	child	NA	M	2293772258	2293772308	48.41666667	29	2.1667	-0.5928	-0.0861	-2.9109	-0.9820	0.3184	0.6692
229377	2293772258	other	NA	NA	father	NA	M	NA	NA	68	9	15.0000	-1.3239	-1.2529	4.0679	1.4298	-1.4073	-0.5610
229377	2293772308	Bipolar	NA	case	mother	NA	F	NA	NA	77.41666667	26	2.3333	-1.1935	1.3373	4.4297	-1.0506	-1.9897	0.9427
229381	2293811215	Sz/Sza	NA	NA	child	NA	M	2293812258	2293812308	33.66666667	20	14.9167	-2.2511	-0.2606	-7.3149	-1.8990	0.8961	-0.4368
229381	2293812258	other	NA	NA	father	NA	M	NA	NA	76.33333333	9	14.9167	1.5448	3.4084	2.7677	-9.0201	2.1672	1.2779
229381	2293812308	other	NA	NA	mother	NA	F	NA	NA	69.5	9	14.9167	3.2553	-1.1580	3.8293	1.5877	0.7839	0.3166
229381	2293812343	Sz/Sza	case	NA	child	NA	F	2293812258	2293812308	41.5	20	14.8333	2.6502	-2.4839	-4.4688	1.8494	-2.2027	-1.1727
229383	2293831213	Sz/Sza	case	NA	NA	NA	M	NA	NA	53.5	9	14.9167	-1.2580	-1.5633	3.6393	0.7773	2.3652	-1.4560
229383	2293832345	Sz/Sza	NA	NA	NA	NA	F	NA	NA	58.5	29	1.9167	1.8471	0.3659	-1.2093	0.5883	1.1043	-1.0262
229384	2293841213	Sz/Sza	case	NA	child	NA	M	2293842258	2293842308	44.75	30	1.6667	-0.6179	0.1028	2.5143	1.1412	-3.0107	1.3795
229384	2293842258	other	NA	NA	father	NA	M	NA	NA	62	9	14.0000	-1.4955	-1.3735	-1.7365	0.0280	-0.2306	-1.5915
229384	2293842308	other	NA	NA	mother	NA	F	NA	NA	60	10	14.0000	-1.3265	-1.0692	-3.5175	-0.6624	-4.5022	2.6962
229387	2293871243	Sz/Sza	case	NA	NA	NA	F	NA	NA	54.25	25	3.6667	-2.5231	-1.5351	4.0648	-0.0935	-0.4608	-1.4926
229392	2293921217	Sz/Sza	case	NA	child	NA	M	2293922258	2293922308	26.25	20	14.5833	-1.8229	-2.0250	-4.2626	-3.9539	-0.3139	-0.6719
229392	2293922258	other	NA	NA	father	NA	M	NA	NA	59	13	14.5833	-2.4484	-1.2361	-1.8087	0.5426	-0.7318	-0.3678
229392	2293922308	other	NA	NA	mother	NA	F	NA	NA	55	13	14.5833	-2.0816	-0.3386	4.1542	0.5922	-1.2197	0.4756
229396	2293961214	Sz/Sza	case	NA	child	NA	M	2293962258	2293962308	38.41666667	10	14.0000	-4.0407	-0.9223	-4.1956	1.2604	-0.1948	-1.1975
229396	2293962258	other	NA	NA	father	NA	M	NA	NA	78	10	14.0000	2.7324	-1.1486	3.3146	0.8110	-1.2095	0.4470
229396	2293962308	other	NA	NA	mother	NA	F	NA	NA	71	10	14.0000	1.1342	-1.0437	-3.5175	1.0354	-1.0168	-1.4820
229399	2293991215	Sz/Sza	case	NA	NA	NA	M	NA	NA	54.08333333	28	3.6667	3.1591	-0.5571	4.9790	-2.4793	0.7695	-0.7723
229401	2294011214	Sz/Sza	case	NA	child	NA	M	2294012258	2294012308	45.5	31	3.5833	-1.0752	-1.7805	-3.2087	-0.0084	1.1987	0.8071
229401	2294012258	other	NA	NA	father	NA	M	NA	NA	68	2	13.5000	-1.9875	-1.2027	3.4649	1.4837	-0.5976	1.6613
229401	2294012308	other	NA	NA	mother	NA	F	NA	NA	65	2	13.5000	-0.8121	-1.0101	-3.0261	1.1485	1.6387	2.1084
229404	2294041213	Sz/Sza	case	NA	child	NA	M	2294042258	2294042308	28.83333333	2	13.5000	-2.3536	-1.3471	3.2804	1.1980	-0.1825	1.7016
229404	2294042258	other	NA	NA	father	NA	M	NA	NA	58	2	13.5000	-2.5976	4.0224	3.8356	-1.7003	-1.3476	0.4211
229404	2294042308	other	NA	NA	mother	NA	F	NA	NA	54	2	13.5000	-1.3377	0.4924	2.1498	1.2228	-0.1066	-0.7474
229405	2294051243	Sz/Sza	case	NA	NA	NA	F	2294052258	2294052308	28.16666667	1	14.5000	-1.1357	-1.3162	-7.5445	0.8259	2.4653	-0.0804
229414	2294141213	Sz/Sza	case	NA	child	NA	M	2294142258	2294142308	20.33333333	13	14.6667	-1.9702	-1.5904	-2.2176	-1.3423	0.7578	1.7230
229414	2294142258	other	NA	NA	father	NA	M	NA	NA	52.91666667	1	14.6667	2.5305	0.0912	-2.1973	-3.9990	1.0660	0.8688
229414	2294142308	other	NA	NA	mother	NA	F	NA	NA	51	1	14.6667	-2.7011	-1.8018	-5.5193	-8.9874	-0.9569	-2.1942
229415	2294151243	other	NA	NA	NA	mother	F	NA	NA	41.5	11	12.5000	-1.0294	-0.1387	3.9712	0.9597	0.3965	1.0090
229415	2294151359	other	NA	NA	NA	father	M	NA	NA	NA	11	12.5000	-0.5303	0.4528	3.8948	1.9112	-1.5451	1.8083
229415	2294152258	Bipolar	NA	NA	NA	NA	M	NA	NA	63	15	12.4167	1.6547	-1.1186	-1.9721	0.1755	0.4669	-0.4621
229415	2294152294	Bipolar	NA	case	NA	child	F	2294151359	2294151243	27.08333333	25	2.8333	-1.2645	0.0138	4.3888	0.7534	-2.3324	0.0601
229416	2294161244	Bipolar	NA	case	NA	child	F	2294162258	2294162308	40	11	12.7500	-1.6488	-5.0376	-1.3976	1.7771	-3.2148	-0.5890
229416	2294162258	other	NA	NA	NA	father	M	NA	NA	67.91666667	8	12.6667	2.0051	3.6203	-2.0231	0.1878	-0.9949	0.4819
229416	2294162308	other	NA	NA	NA	mother	F	NA	NA	63.08333333	8	12.6667	2.7051	-0.4583	-3.0231	1.3011	2.1980	-0.1236
229418	2294181243	Sz/Sza	case	NA	child	NA	F	2294182258	2294182308	52.25	29	2.0000	-1.3897	-0.6532	1.4439	0.5969	1.1374	-1.3037
229418	2294182258	other	NA	NA	father	NA	M	NA	NA	64	4	13.2500	-1.1337	2.5350	-0.9577	-2.8392	0.2384	0.5984
229418	2294182308	other	NA	NA	mother	NA	F	NA	NA	63.66666667	4	13.2500	-1.2323	-1.4250	-3.3269	-0.3798	-0.9006	0.7113
229426	2294261214	Bipolar	NA	case	NA	child	M	2294262258	2294262308	52.5	21	10.7500	-2.3305	-3.5647	-0.1437	-0.0703	3.0338	0.2642
229426	2294262258	other	NA	NA	NA	father	M	NA	NA	76.91666667	22	10.5833	2.2889	-1.8675	-3.9357	1.8989	3.1170	1.0620
229426	2294262308	other	NA	NA	NA	mother	F	NA	NA	76.5	22	10.5833	2.0626	3.5111	2.1517	-0.3456	1.2720	0.3776
229427	2294271215	Bipolar	NA	case	NA	child	M	2294272258	2294272308	49.08333333	27	3.0000	-0.1279	-0.5765	-0.1052	0.7174	-0.4949	1.5331
229427	2294272258	other	NA	NA	NA	father	M	NA	NA	71.41666667	7	12.8333	-1.3120	-1.4150	3.7301	0.1554	1.4226	0.0867
229427	2294272308	other	NA	NA	NA	mother	F	NA	NA	71.08333333	10	12.8333	3.1970	-1.5755	-7.4544	0.8335	2.0725	1.5790
229427	2294272316	Bipolar	NA	NA	NA	child	M	2294272258	2294272308	44.25	27	3.0000	-0.0089	0.2070	-0.3798	0.0702	-0.7294	0.1539
229428	2294281214	Sz/Sza	case	NA	child	NA	M	2294282258	2294282308	29.33333333	3	13.2500	-7.5491	-2.0017	-7.7446	-0.6839	-1.2302	-0.6578
229428	2294282258	other	NA	NA	father	NA	M	NA	NA	66.83333333	3	13.2500	-1.2669	3.3365	3.0742	1.2185	-1.4478	-0.1588
229428	2294282308	other	NA	NA	mother	NA	F	NA	NA	56.91666667	3	13.2500	-2.3449	-1.4612	3.3797	1.5385	2.0655	-1.2191
229431	2294311243	Bipolar	NA	case	NA	NA	F	2294312258	2294312308	59.5	31	3.4167	-1.9136	0.5586	-1.1997	1.4702	-0.4541	0.5697
229431	2294312258	other	NA	NA	NA	NA	M	NA	NA	77.16666667	15	12.4167	0.9414	-1.7860	3.7332	0.8939	1.4182	-0.0418
229432	2294321214	Bipolar	NA	case	NA	child	M	2294322258	2294322308	34	4	13.2500	-1.8392	-1.2551	-2.5899	2.0593	0.9971	1.0050
229432	2294322258	other	NA	NA	NA	father	M	NA	NA	66.41666667	4	13.2500	2.9649	-0.8704	3.4435	-0.4053	1.1541	2.3545
229432	2294322308	other	NA	NA	NA	mother	F	NA	NA	62	4	13.2500	-1.0543	-0.3806	3.3447	2.1051	3.1365	0.7190
229441	2294411213	Bipolar	NA	case	NA	child	M	2294412258	2294412308	37.91666667	1	14.5833	-1.0693	-0.1960	-1.5840	-0.4506	-0.3169	1.1442
229441	2294412258	other	NA	NA	NA	father	M	NA	NA	62	1	14.1667	-1.3280	0.7264	3.8648	1.1473	-2.7824	0.1949
229441	2294412308	other	NA	NA	NA	mother	F	NA	NA	62.33333333	1	14.5000	-2.3895	-1.9012	-4.1883	1.0848	0.5149	-0.9993
229442	2294421214	Bipolar	NA	case	NA	child	M	2294422258	2294422308	48.16666667	32	0.9167	1.1983	0.6081	-0.3884	0.3272	0.8624	1.8492
229442	2294422258	other	NA	NA	NA	father	M	NA	NA	61.08333333	18	12.0000	-1.0091	4.0855	4.2587	1.0834	3.4336	0.9748
229442	2294422308	other	NA	NA	NA	mother	F	NA	NA	58.41666667	18	12.0000	3.3310	-0.2493	-3.1395	2.2791	-3.1990	2.0560
229442	2294422316	Bipolar	NA	NA	NA	child	M	2294422258	2294422308	28.25	18	12.0000	-0.9690	-0.2636	-2.8399	0.9176	-0.2921	0.3648
229446	2294461213	Sz/Sza	case	NA	child	NA	M	2294462258	2294462308	57.66666667	27	1.1667	3.4611	-0.9320	-4.6498	0.9259	4.1228	-0.7240
229446	2294462258	other	NA	NA	father	NA	M	NA	NA	70.91666667	1	14.8333	-1.3965	-0.5293	2.6897	1.5877	-2.0292	-0.9814
229446	2294462308	other	NA	NA	mother	NA	F	NA	NA	68	1	14.8333	-2.1427	-0.7099	2.8489	1.8941	-3.4336	-0.7749
229446	2294462315	Sz/Sza	NA	NA	child	NA	M	2294462258	2294462308	54.08333333	27	1.1667	-0.3693	-1.6690	-5.2347	1.1026	-0.2688	0.2975
229448	2294481243	Sz/Sza	NA	NA	child	NA	F	2294482258	2294482308	48.41666667	1	14.5833	-2.5681	-1.0818	-0.8283	0.6114	0.6018	0.4174
229448	2294482258	other	NA	NA	father	NA	M	NA	NA	77.58333333	1	14.5833	1.8062	-4.6054	3.3401	-0.1351	-0.9368	-7.0346
229448	2294482308	other	NA	NA	mother	NA	F	NA	NA	70.16666667	9	14.4167	3.4390	3.4534	3.7288	-1.6423	0.4824	0.6844
229448	2294482314	Sz/Sza	case	NA	child	NA	M	2294482258	2294482308	46.75	9	14.4167	-2.0986	-1.2581	-2.8687	1.1210	-2.4948	-0.1036
229448	2294489842	Sz/Sza	case	NA	NA	NA	F	NA	NA	35.16666667	9	14.1667	3.2186	0.2272	-0.3616	1.2605	0.3269	0.7590
229449	2294491214	Sz/Sza	case	NA	child	NA	M	2294492258	2294492308	46.91666667	2	13.6667	-1.9910	-0.3932	-2.1092	0.8486	0.8652	-0.6871
229449	2294492258	other	NA	NA	father	NA	M	NA	NA	80	2	13.6667	2.6237	0.1918	3.7043	-3.1616	-0.9258	-1.5254
229449	2294492308	other	NA	NA	mother	NA	F	NA	NA	75	2	13.6667	3.0221	3.2159	3.4591	-0.5320	1.4471	0.7612
229450	2294501216	Bipolar	NA	case	NA	NA	M	NA	NA	30.16666667	1	14.1667	-2.6234	-0.5204	-2.9072	-0.5583	-1.0905	0.4397
229450	2294502258	Bipolar	NA	NA	NA	NA	M	NA	NA	70.75	30	4.0000	-0.1354	1.2478	-2.8733	-1.2036	0.8818	0.1465
229450	2294502343	Sz/Sza	case	NA	NA	NA	F	NA	NA	38.5	9	14.1667	1.3243	0.5468	1.4629	0.0491	2.0130	-1.1566
229451	2294512258	Sz/Sza	case	NA	NA	NA	M	NA	NA	53.5	1	14.6667	2.5158	0.4783	3.7047	-1.5609	-1.2635	0.4903
229453	2294531246	Bipolar	NA	case	NA	child	F	2294532258	2294532308	42	9	14.0000	2.5597	0.4489	0.8307	0.5434	2.0016	0.5103
229453	2294532258	other	NA	NA	NA	father	M	NA	NA	79.25	1	14.2500	1.5843	-1.7323	3.3867	0.3221	0.9260	-1.8261
229453	2294532308	other	NA	NA	NA	mother	F	NA	NA	79.75	1	14.2500	3.0990	0.4650	-0.5779	1.7485	0.5124	-1.8667
229455	2294550213	Sz/Sza	NA	NA	NA	NA	F	NA	NA	41.5	3	13.4167	3.6135	-0.8540	-2.3271	1.5456	2.1879	0.3280
229455	2294550214	Sz/Sza	case	NA	NA	NA	F	NA	NA	39.08333333	2	13.5000	-2.4192	-1.5951	3.7702	-0.3188	2.4314	-1.2822
229455	2294552258	other	NA	NA	father	NA	M	NA	NA	75	5	13.1667	2.4071	-1.0256	-1.1479	0.7942	-0.9227	-1.9074
229455	2294552308	other	NA	NA	mother	NA	F	NA	NA	71	5	13.1667	-0.7974	0.3094	0.2421	1.1618	0.3929	-1.9074
229455	2294552314	Sz/Sza	case	NA	child	NA	M	2294552258	2294552308	48.16666667	2	13.5000	-2.6360	2.0452	-4.3481	-0.7604	2.8003	1.8733
229458	2294582344	Sz/Sza	case	NA	NA	NA	F	2294582258	2294582308	43	9	14.3333	-2.8624	-0.9133	-3.7902	0.6446	1.6122	-0.0333
229464	2294641244	Bipolar	NA	case	NA	child	F	2294642258	2294642308	9	8	12.5833	-3.6104	-1.9356	-6.7533	0.3053	-7.2723	-0.0919
229464	2294642258	other	NA	NA	NA	father	M	NA	NA	40	8	12.5833	-1.2391	-0.6137	-3.7191	0.0927	-2.6531	1.1146
229464	2294642308	other	NA	NA	NA	mother	F	NA	NA	36.58333333	8	12.5833	-2.8860	-1.8201	-1.8611	2.0540	-0.2269	-0.7923
229465	2294651243	Bipolar	NA	case	NA	child	F	2294652258	2294652308	37.75	11	12.7500	-0.6488	1.3547	-4.5444	1.6790	-0.5594	0.5265
229465	2294652258	other	NA	NA	NA	father	M	NA	NA	63.5	8	12.6667	-1.2530	1.6101	4.5496	1.4313	0.3496	0.6897
229465	2294652308	other	NA	NA	NA	mother	F	NA	NA	59.08333333	8	12.6667	-0.5965	1.8977	2.5641	1.5306	1.8097	0.7970
229466	2294661214	Bipolar	NA	case	NA	child	M	2294662258	2294662308	41.83333333	28	1.7500	-1.4668	-0.2659	-2.3074	-1.5050	-0.5718	-0.0330
229466	2294662258	other	NA	NA	NA	father	M	NA	NA	58.25	4	13.2500	2.1787	-1.6701	3.9845	1.0187	0.6957	-0.0205
229466	2294662308	other	NA	NA	NA	mother	F	NA	NA	59.5	4	13.2500	-1.1892	-0.7526	-4.9119	1.4951	1.5988	0.6316
229467	2294671213	Bipolar	NA	case	NA	child	M	2294672258	2294672308	23.83333333	5	13.1667	-1.9901	-3.4850	-3.5464	1.6100	-1.7738	-0.2829
229467	2294672258	other	NA	NA	NA	father	M	NA	NA	52.58333333	5	13.1667	2.9254	2.6209	4.4130	1.3025	2.3691	-0.8776
229467	2294672308	other	NA	NA	NA	mother	F	NA	NA	51	5	13.1667	-1.0970	-1.3975	0.8706	1.7196	-0.2368	-0.2635
229468	2294681243	Bipolar	NA	case	NA	child	F	2294682258	2294682308	37.25	32	0.9167	0.3831	-1.7801	-1.6597	0.1376	-1.1180	0.0124
229468	2294682258	other	NA	NA	NA	father	M	NA	NA	52.83333333	3	13.3333	-2.5624	3.1608	-4.9076	0.8994	-2.0715	-0.2558
229468	2294682308	other	NA	NA	NA	mother	F	NA	NA	50.25	3	13.3333	-2.8162	3.5740	-1.5055	-0.2950	-2.6309	-0.1769
229473	2294730213	other	NA	NA	NA	mother	F	NA	NA	42.91666667	21	10.6667	2.2603	1.8654	-2.6470	1.4345	-0.6217	0.2128
229473	2294731244	Bipolar	NA	case	NA	child	F	2294732258	2294732308	55.66666667	31	3.5833	3.0158	1.0939	4.3659	0.0304	1.9356	0.8968
229473	2294732258	other	NA	NA	NA	father	M	NA	NA	73.83333333	6	13.0000	3.1245	-1.4434	-0.3607	1.1150	0.9863	-0.2198
229473	2294732308	other	NA	NA	NA	mother	F	NA	NA	73.41666667	6	13.0000	2.8134	-2.2914	-4.7357	1.6507	3.2147	-1.5417
229473	2294732317	other	NA	NA	NA	father	M	NA	NA	42.83333333	21	10.6667	2.7949	2.7271	-2.1234	0.7001	2.1857	0.4888
229473	2294732345	Bipolar	NA	NA	NA	child	F	2294732258	2294732308	44.25	6	12.9167	-1.8601	-1.2172	3.8575	1.3743	2.5849	0.7383
229473	2294735617	Bipolar	NA	NA	NA	child	F	2294732317	2294730213	19.33333333	21	10.7500	2.5658	-0.6441	3.8424	-0.3858	-0.0999	0.4464
229474	2294742258	other	NA	NA	NA	father	M	NA	NA	65.91666667	8	12.5833	-4.9640	-0.2168	-1.8122	0.8753	-0.3074	0.9723
229474	2294742308	other	NA	NA	NA	mother	F	NA	NA	63.08333333	10	12.7500	2.4875	2.4091	2.5501	0.4328	1.8696	-0.6847
229474	2294742313	Bipolar	NA	case	NA	child	M	2294742258	2294742308	42.5	7	12.7500	-1.1508	4.7018	-2.5256	0.8007	-1.4512	-0.2131
229476	2294761214	Sz/Sza	case	NA	child	NA	M	2294762258	2294762308	31.08333333	4	13.2500	-1.9309	-2.8400	-1.3883	0.9542	-0.7384	-1.2429
229476	2294762258	other	NA	NA	father	NA	M	NA	NA	60.25	4	13.2500	2.3344	-1.2957	3.6718	0.9839	-0.2706	-0.1985
229476	2294762308	other	NA	NA	mother	NA	F	NA	NA	57.66666667	4	13.2500	-1.3698	-2.3375	2.3361	-0.2636	-0.3741	-0.9210
229482	2294821243	Bipolar	NA	case	NA	child	F	2294822258	2294822308	33.75	30	1.3333	3.2808	1.3823	-2.6465	0.8841	2.8218	0.7928
229482	2294822258	other	NA	NA	NA	father	M	NA	NA	50.66666667	5	13.0000	-2.2393	-2.4774	-3.8269	-0.0355	-0.2370	-1.7352
229482	2294822308	other	NA	NA	NA	mother	F	NA	NA	50.5	5	13.0000	-1.1074	3.4129	2.9947	-2.1660	1.7003	2.5706
229482	2294822344	Bipolar	NA	NA	NA	child	F	2294822258	2294822308	17.83333333	5	13.0000	-1.4901	-1.9538	-2.7489	0.2095	-1.1148	0.0334
229489	2294891244	Bipolar	NA	case	NA	child	F	2294892258	2294892308	55.25	30	4.0000	-0.6988	-0.8545	-1.9608	0.6198	-2.1027	-3.1530
229489	2294892258	other	NA	NA	NA	father	M	NA	NA	76.41666667	10	12.8333	0.9867	3.6573	-3.4544	-1.1393	2.1586	0.0096
229489	2294892308	other	NA	NA	NA	mother	F	NA	NA	74.5	10	12.8333	3.1119	-1.2385	-3.5475	0.6402	0.3513	-0.2762
229495	2294951244	Bipolar	NA	case	NA	child	F	2294952258	2294952308	41.91666667	3	13.3333	1.8343	2.8018	3.6672	1.4115	-0.7495	0.5515
229495	2294952258	other	NA	NA	NA	father	M	NA	NA	74.41666667	3	13.3333	-2.8727	-0.4877	3.8091	-1.9448	-6.9130	0.9730
229495	2294952308	other	NA	NA	NA	mother	F	NA	NA	78.66666667	3	13.3333	-0.3873	3.0488	2.1180	-1.9573	0.7285	1.5922
229499	2294991213	Sz/Sza	case	NA	child	NA	M	2294992258	2294992308	33.33333333	25	2.5000	2.0326	0.2622	3.1453	-1.9327	-0.7707	0.3380
229499	2294992258	other	NA	NA	father	NA	M	NA	NA	52.58333333	3	13.4167	2.0628	-2.0093	2.8897	-0.4622	-0.5438	0.4324
229499	2294992308	other	NA	NA	mother	NA	F	NA	NA	49.16666667	3	13.4167	2.2332	3.4723	3.3022	1.8802	-0.0892	1.4764
229509	2295092258	other	NA	NA	father	NA	M	NA	NA	66.41666667	8	12.6667	-2.1584	-1.3951	4.0035	0.6600	-1.7834	0.6175
229509	2295092308	other	NA	NA	mother	NA	F	NA	NA	62.16666667	8	12.6667	-1.4214	3.7680	3.6634	2.0173	1.8941	-1.6679
229509	2295092327	Sz/Sza	case	NA	child	NA	F	2295092258	2295092308	45.83333333	29	2.3333	-0.8838	0.3469	-1.6304	0.6013	1.1952	0.4980
229510	2295101243	Bipolar	NA	case	NA	child	F	2295102258	2295102308	29.58333333	4	13.1667	-7.8941	0.5095	-2.7374	-1.3650	0.4261	0.5131
229510	2295102258	other	NA	NA	NA	father	M	NA	NA	59.91666667	7	12.8333	2.6845	-0.9370	-1.8520	-1.5285	1.8046	0.0465
229510	2295102308	other	NA	NA	NA	mother	F	NA	NA	58.83333333	7	12.8333	1.5140	-0.6988	-6.8862	-1.5604	-0.3827	0.3163
229511	2295111214	Sz/Sza	case	NA	NA	NA	M	NA	NA	45.41666667	8	12.5833	-3.2270	-2.3507	-6.7191	1.3217	0.6688	1.3370
229512	2295120213	other	NA	NA	NA	mother	F	NA	NA	74	23	10.3333	-2.1201	-0.5468	-5.6291	1.4136	0.1160	1.2711
229512	2295120215	Bipolar	NA	case	NA	child	F	2295124658	2295120213	46.66666667	21	10.5833	2.9777	-1.1550	3.8393	1.9022	-0.6169	0.9802
229512	2295124658	other	NA	NA	NA	father	M	NA	NA	76.66666667	23	10.3333	-1.4582	0.1669	-3.8218	1.3246	-1.3986	0.3737
229516	2295162258	other	NA	NA	NA	NA	M	NA	NA	73.41666667	5	13.1667	2.3408	3.9455	3.8599	0.6100	0.4904	0.3656
229516	2295162308	other	NA	NA	NA	NA	F	NA	NA	71.75	5	13.1667	-1.7530	-1.6776	2.6125	-1.9441	0.6359	0.3278
229517	2295171243	Bipolar	NA	case	NA	child	F	2295172258	2295172308	47.08333333	5	13.0833	-1.1518	-2.1593	-0.8928	-2.1761	0.7133	-0.4689
229517	2295172258	other	NA	NA	NA	father	M	NA	NA	80.58333333	5	13.1667	1.4386	3.6482	4.4479	-2.9181	-1.4463	-1.0005
229517	2295172308	other	NA	NA	NA	mother	F	NA	NA	78.33333333	5	13.1667	2.9732	-1.3975	0.3864	-2.8428	-0.7598	0.8205
229525	2295251215	Bipolar	NA	case	NA	child	M	2295252258	2295252308	56.16666667	30	4.1667	1.4605	4.0820	4.4407	-0.0641	-2.4866	1.3042
229525	2295252258	other	NA	NA	NA	father	M	NA	NA	81.91666667	4	13.1667	2.7428	-2.2513	3.5724	-3.3750	-2.3813	-2.5048
229525	2295252308	other	NA	NA	NA	mother	F	NA	NA	77.16666667	4	13.1667	2.6240	4.5746	2.3547	-2.7900	0.3118	0.9741
229534	2295341213	Sz/Sza	case	NA	child	NA	M	2295342258	2295342308	33.08333333	4	13.1667	2.0797	-1.8976	-3.4923	-0.3700	1.7314	0.0559
229534	2295342258	other	NA	NA	father	NA	M	NA	NA	57.16666667	5	13.0000	2.2075	-0.8627	-3.1895	-1.5760	1.8716	0.4872
229534	2295342308	other	NA	NA	mother	NA	F	NA	NA	56.41666667	4	13.1667	2.9675	2.7235	0.7268	-0.6562	2.4432	-0.3349
229540	2295401214	Bipolar	NA	case	NA	child	M	2295402258	2295402308	28	6	13.0000	-0.9744	-2.4434	-1.8288	0.1462	-7.3922	-1.7712
229540	2295402258	other	NA	NA	NA	father	M	NA	NA	63.91666667	7	12.8333	1.5531	-0.9004	3.5499	-1.8844	-0.1829	0.3260
229540	2295402308	other	NA	NA	NA	mother	F	NA	NA	56.41666667	6	12.9167	-2.1821	0.8903	-0.5217	1.4672	-0.3198	0.1664
229542	2295421244	Sz/Sza	case	NA	child	NA	F	2295422258	2295422308	48.75	30	3.5000	-0.2435	-0.4818	-1.6483	1.4265	1.6008	-0.7073
229542	2295422258	other	NA	NA	father	NA	M	NA	NA	75.5	5	13.0833	2.2029	-1.4812	4.1952	-2.7083	-0.9657	-1.1693
229542	2295422308	other	NA	NA	mother	NA	F	NA	NA	69.83333333	5	13.0833	1.3102	-0.5270	4.3251	-1.9105	0.1951	0.5532
229550	2295501243	Sz/Sza	case	NA	NA	NA	F	NA	NA	45.25	27	1.3333	-0.0862	-0.4315	-1.4889	1.3593	1.1736	1.5607
229552	2295521213	Bipolar	NA	case	NA	child	M	2295522258	2295522308	50.25	4	13.1667	2.6260	-1.9618	3.3850	0.4237	-0.2658	1.5826
229552	2295522258	other	NA	NA	NA	father	M	NA	NA	79.33333333	4	13.1667	2.3952	-0.9949	3.7855	-0.2051	1.0019	1.0312
229552	2295522308	other	NA	NA	NA	mother	F	NA	NA	77.33333333	4	13.1667	1.5789	2.0984	3.0065	-3.6869	-0.7490	0.3924
229557	2295571243	Bipolar	NA	case	NA	child	F	2295572258	2295572308	51.08333333	30	4.2500	0.0802	4.1517	-0.9519	1.1405	-1.8888	0.8643
229557	2295572258	other	NA	NA	NA	father	M	NA	NA	67.58333333	2	13.5000	-1.4361	-0.1032	1.0528	-1.3608	0.9656	-1.6134
229557	2295572308	other	NA	NA	NA	mother	F	NA	NA	64.91666667	2	13.5000	-7.8455	-4.2731	-1.3257	1.6028	-0.6371	3.0826
229563	2295631243	Bipolar	NA	case	NA	child	F	2295632258	2295632308	38.33333333	7	12.8333	2.5986	-0.1780	-5.8520	0.8761	3.0676	0.3067
229563	2295632258	other	NA	NA	NA	father	M	NA	NA	70.41666667	7	12.8333	2.5874	3.2102	2.7990	1.0312	0.2810	-1.4482
229563	2295632308	other	NA	NA	NA	mother	F	NA	NA	67.58333333	10	12.8333	2.5395	3.0804	-4.4544	0.9936	-1.1723	-0.6124
229565	2295651214	Bipolar	NA	case	NA	child	M	2295652258	2295652308	21.41666667	5	13.1667	-1.0030	-1.3557	-2.0990	1.9265	-1.3802	0.8475
229565	2295652258	Bipolar	NA	NA	NA	father	M	NA	NA	56.33333333	11	13.0833	-2.1412	3.3197	-3.5625	0.0162	1.9795	0.5542
229565	2295652308	other	NA	NA	NA	mother	F	NA	NA	47.66666667	5	13.1667	-1.7751	-1.7301	0.3517	1.0143	-0.4239	1.2424
229567	2295671214	Bipolar	NA	case	NA	child	M	2295672258	2295672308	38.25	7	12.8333	-1.4089	-1.0129	-3.3926	0.4949	0.7470	0.8932
229567	2295672258	other	NA	NA	NA	father	M	NA	NA	81.08333333	7	12.8333	2.8806	0.2854	3.9244	-2.0785	-0.3685	0.7144
229567	2295672308	other	NA	NA	NA	mother	F	NA	NA	75.08333333	7	12.8333	3.3681	4.4088	2.8133	0.4891	1.4389	-0.5068
229571	2295711243	Bipolar	NA	case	NA	child	F	2295712258	2295712308	34.66666667	11	13.0833	-2.1412	-7.4089	-2.4629	0.7259	-2.1983	-1.3964
229571	2295712258	other	NA	NA	NA	father	M	NA	NA	62.75	6	12.9167	-4.3747	3.6999	3.3629	-1.0897	-0.5203	-6.6623
229571	2295712308	other	NA	NA	NA	mother	F	NA	NA	60.41666667	6	12.9167	-0.7727	-0.2345	-2.9238	0.4260	1.1062	-1.0133
229576	2295761243	Bipolar	NA	case	NA	child	F	2295762258	2295762308	51.91666667	3	13.3333	-2.9930	2.7421	3.2602	0.9011	0.9792	1.4419
229576	2295762258	other	NA	NA	NA	father	M	NA	NA	78.08333333	4	13.2500	2.3307	2.1372	4.0045	1.2085	-0.5381	0.5297
229576	2295762308	other	NA	NA	NA	mother	F	NA	NA	77.58333333	4	13.2500	2.5446	3.3564	3.3265	0.2285	-0.9354	0.5120
229581	2295810214	other	NA	NA	NA	father	M	NA	NA	NA	4	13.1667	-1.6700	1.6716	-2.5381	-0.3901	-3.5877	-1.0988
229581	2295811245	Bipolar	NA	NA	NA	NA	F	NA	NA	50.66666667	4	13.1667	-1.3521	-2.0289	-2.5381	-0.4788	1.6718	-0.4005
229581	2295812343	other	NA	NA	NA	mother	F	NA	NA	57	4	13.1667	-1.2900	4.0061	2.8330	-1.2595	2.4036	-0.8495
229581	2295815643	Bipolar	NA	case	NA	child	F	2295810214	2295812343	29.91666667	4	13.1667	-1.4848	3.5632	-2.9074	-0.0451	-2.2007	0.3532
229590	2295901213	Bipolar	NA	case	NA	child	M	2295902258	2295902308	28.41666667	30	13.3333	-0.4747	-0.4597	-2.6081	-9.1356	-1.1823	0.8933
229590	2295902258	other	NA	NA	NA	father	M	NA	NA	61	5	13.1667	-0.4936	-1.3151	-2.7579	1.2633	1.4845	-0.5151
229590	2295902308	other	NA	NA	NA	mother	F	NA	NA	59	3	13.2500	-2.8144	-1.1036	-1.0239	1.0913	2.5730	-0.2912
229592	2295921215	Sz/Sza	case	NA	child	NA	M	2295922258	2295922308	42.91666667	32	3.8333	3.8979	-0.2454	-2.2833	-0.1599	-0.8223	0.8086
229592	2295922258	other	NA	NA	father	NA	M	NA	NA	69	10	13.9167	1.6013	-0.3182	3.4390	0.5080	-0.5715	-0.3151
229592	2295922308	other	NA	NA	mother	NA	F	NA	NA	65	10	13.9167	3.0204	-0.5874	-4.0536	-0.5924	-1.7750	1.1010
229594	2295941245	Sz/Sza	case	NA	child	NA	F	2295942258	2295942308	33.41666667	1	14.3333	-5.5014	-1.1346	-7.5012	1.5881	3.1297	-3.6752
229594	2295942258	other	NA	NA	father	NA	M	NA	NA	69.16666667	1	14.3333	-3.5014	-1.6871	-5.5012	-1.2737	-0.6595	-0.3106
229594	2295942308	other	NA	NA	mother	NA	F	NA	NA	62.08333333	1	14.3333	-2.9989	-2.5066	-3.8008	-1.1038	0.2287	-1.0902
229594	2295942314	Sz/Sza	NA	NA	child	NA	M	2295942258	2295942308	47	29	2.1667	3.3772	-1.5715	-3.2734	0.6527	1.2243	0.6896
229597	2295971213	Bipolar	NA	case	NA	NA	M	NA	NA	56.33333333	31	2.0833	-2.0588	-0.8378	4.4209	1.3800	-4.5608	0.1441
229598	2295981243	Sz/Sza	case	NA	child	NA	F	2295982258	2295982308	38.58333333	13	14.5833	3.3316	0.5591	3.9615	-0.5166	1.1676	0.0281
229598	2295982258	other	NA	NA	father	NA	M	NA	NA	67.83333333	1	14.5833	3.4867	1.0312	3.9467	-0.8763	1.6200	0.3394
229598	2295982308	other	NA	NA	mother	NA	F	NA	NA	66.75	1	14.2500	2.3458	-1.0667	0.6682	-1.3283	1.3516	0.6406
229601	2296011214	Sz/Sza	case	NA	child	NA	M	2296012258	2296012308	42	1	14.2500	-5.0846	-0.3235	-3.6894	-0.1370	2.2573	0.5586
229601	2296012258	other	NA	NA	father	NA	M	NA	NA	66	5	13.1667	-1.5306	-1.0256	4.5019	-1.2176	2.0655	-1.4923
229601	2296012308	other	NA	NA	mother	NA	F	NA	NA	62.83333333	1	14.2500	-0.9761	-0.9464	0.2582	-1.1090	2.6773	-0.2956
229604	2296042258	other	NA	NA	father	NA	M	NA	NA	72	4	13.2500	2.1882	3.1712	3.7223	-0.1345	-3.2055	2.5385
229604	2296042308	other	NA	NA	mother	NA	F	NA	NA	71	4	13.2500	1.8697	3.7184	2.5786	1.2853	0.9407	-1.2429
229604	2296042314	Sz/Sza	case	NA	child	NA	M	2296042258	2296042308	40.41666667	13	14.3333	-1.8837	-1.3425	3.4195	0.2240	-2.0083	0.8169
229606	2296061213	Sz/Sza	case	NA	NA	NA	M	2296062258	2296062308	49.75	30	3.9167	-8.2231	0.1634	-1.8688	1.0648	-1.1611	-0.5215
229606	2296062314	Bipolar	NA	NA	NA	NA	M	2296062258	2296062308	41	23	11.0833	-1.7590	-1.1658	-4.0848	0.0444	-0.6640	-0.6292
229606	2296064608	Bipolar	NA	case	NA	NA	M	NA	NA	58.33333333	12	14.0833	-2.6115	1.5090	-4.7152	0.3928	2.6054	0.5086
229608	2296081214	Bipolar	NA	case	NA	NA	M	2296082258	2296082308	22.91666667	11	12.5000	-3.1707	-0.8246	-5.0163	1.1060	-0.5682	0.5080
229609	2296091216	Sz/Sza	case	NA	child	NA	M	2296092258	2296092308	50.41666667	31	2.6667	-1.8708	-6.6799	4.2012	1.1988	-3.1792	-0.2786
229609	2296092258	other	NA	NA	father	NA	M	NA	NA	73	9	14.0000	-1.5724	-2.0871	-3.1872	-5.7215	0.4739	-0.8325
229609	2296092308	other	NA	NA	mother	NA	F	NA	NA	71	9	14.3333	-5.4474	2.8007	3.8486	0.3218	-1.6025	0.8975
229610	2296101244	Sz/Sza	case	NA	child	NA	F	2296102258	2296102308	34.5	10	13.9167	-1.8101	-0.9901	-3.8126	0.8913	-2.7319	-0.3826
229610	2296102258	other	NA	NA	father	NA	M	NA	NA	70	10	13.9167	-2.6466	1.5826	2.4192	-0.5482	1.5815	-0.1081
229610	2296102308	other	NA	NA	mother	NA	F	NA	NA	65	10	13.9167	-3.3951	-1.0914	2.7873	-2.3595	2.1493	-0.2427
229612	2296123458	Bipolar	NA	case	NA	NA	F	NA	NA	62.41666667	30	4.1667	3.1694	0.4655	1.2001	1.2202	1.9006	-3.2707
229620	2296201213	Bipolar	NA	NA	NA	child	M	2296202258	2296202308	20.5	5	13.0833	-1.8888	-1.3113	-1.1940	-0.3908	-0.8716	0.0479
229620	2296202258	other	NA	NA	NA	father	M	NA	NA	47.83333333	6	13.0000	-1.5400	-1.1539	-1.2439	1.6310	1.2119	0.2163
229620	2296202308	other	NA	NA	NA	mother	F	NA	NA	44.91666667	6	12.9167	-1.2752	0.0487	-3.9238	-0.3043	1.1506	-0.6508
229620	2296202314	Bipolar	NA	case	NA	child	M	2296202258	2296202308	19.41666667	6	13.0000	-1.2065	-1.3279	-4.4138	-0.7155	-1.1485	1.0851
229621	2296211243	Bipolar	NA	case	NA	child	F	2296212258	2296212308	38.83333333	31	2.5833	-1.0848	0.3354	1.2884	0.0971	3.4199	0.2383
229621	2296212258	other	NA	NA	father	father	M	NA	NA	57.91666667	9	14.1667	2.7656	3.2083	4.1742	-1.1261	-0.7044	-1.8881
229621	2296212308	other	NA	NA	mother	mother	F	NA	NA	52.91666667	9	14.1667	2.8654	-3.0381	3.4762	-0.0759	0.6894	0.2788
229621	2296212314	Sz/Sza	case	NA	child	NA	M	2296212258	2296212308	35	31	2.5833	-1.3020	0.0585	-2.4541	0.8999	-0.7821	-0.1797
229622	2296221214	Sz/Sza	case	NA	child	NA	M	2296222258	2296222308	52.91666667	28	1.7500	-0.7506	2.1600	4.8001	1.6557	0.7090	0.8654
229622	2296222258	other	NA	NA	father	NA	M	NA	NA	68	2	13.6667	-0.6791	-0.3359	1.3503	1.0588	0.6645	-0.4823
229622	2296222308	other	NA	NA	mother	NA	F	NA	NA	66	2	13.6667	-1.5822	3.5395	-2.3571	1.2779	-0.6467	-0.9848
229624	2296241214	Sz/Sza	case	NA	child	NA	M	2296242258	2296242308	48.66666667	30	3.9167	-0.5451	0.2970	-2.5639	0.4835	-0.9793	0.6594
229624	2296242258	other	NA	NA	father	NA	M	NA	NA	68	10	13.9167	1.6545	-0.7642	2.8335	-1.7201	-4.2344	-0.1888
229624	2296242308	other	NA	NA	mother	NA	F	NA	NA	64.5	10	13.9167	2.7209	-1.1723	3.4310	1.5812	2.6298	-0.8594
229625	2296251243	Bipolar	NA	case	NA	child	F	2296252258	2296252308	47	9	14.0833	-2.5941	-1.9274	3.6852	1.4804	2.7854	-2.2226
229625	2296252258	other	NA	NA	NA	father	M	NA	NA	73.66666667	10	13.8333	1.9990	1.1083	3.5902	-0.3204	-1.3552	-0.1431
229625	2296252308	other	NA	NA	NA	mother	F	NA	NA	72.41666667	10	13.8333	2.1340	-1.4427	3.4442	-0.4505	-2.2910	0.6778
229625	2296259843	Sz/Sza	case	NA	NA	NA	M	NA	NA	35.08333333	3	13.4167	-2.2704	-0.9142	3.5479	0.6762	-1.8392	0.0794
229627	2296271213	Sz/Sza	case	NA	child	NA	M	2296272258	2296272308	28.41666667	3	13.4167	-2.0921	-2.0764	3.6626	0.6055	-2.0256	-0.0553
229627	2296272258	other	NA	NA	father	NA	M	NA	NA	56	3	13.3333	-2.0572	-2.0055	-2.3574	-0.0019	-0.3242	-0.0155
229627	2296272308	other	NA	NA	mother	NA	F	NA	NA	52	3	13.3333	-0.8727	3.1771	-1.7376	1.1816	2.8285	-0.2831
229628	2296281213	Sz/Sza	case	NA	child	NA	M	2296282258	2296282308	55.41666667	6	13.0000	-0.9170	2.9024	3.8445	-0.7553	-1.6301	1.6140
229628	2296282258	other	NA	NA	father	NA	M	NA	NA	89	6	13.0000	3.5543	-0.4434	3.8605	-0.1627	-0.2812	1.2101
229628	2296282308	other	NA	NA	mother	NA	F	NA	NA	83	6	13.0000	-0.0964	3.6824	3.1636	1.1086	0.2567	-0.4794
229630	2296301244	Bipolar	NA	case	NA	NA	F	NA	NA	39.33333333	4	13.2500	-0.8729	-0.2155	-2.6895	1.2884	-3.2055	1.4153
229633	2296331244	Sz/Sza	case	NA	child	NA	F	2296332258	2296332308	44.58333333	26	3.0833	-0.2853	-0.6510	-3.2783	0.1783	-1.8995	0.6287
229633	2296332258	other	NA	NA	father	father	M	NA	NA	67.08333333	1	14.2500	1.1585	-1.0053	3.7411	-1.6665	0.4193	-0.5203
229633	2296332308	other	NA	NA	mother	mother	F	NA	NA	60.41666667	1	14.2500	-2.2266	3.7717	-0.7552	0.8248	-0.8294	-0.5203
229633	2296332343	Bipolar	NA	case	NA	child	F	2296332258	2296332308	35.5	1	14.2500	3.6054	0.2299	-1.1392	1.7987	-5.9026	1.1487
229637	2296371213	Sz/Sza	case	NA	NA	NA	M	NA	NA	38.41666667	30	3.5000	-0.5581	-1.1466	-2.6118	-0.0499	-2.3959	0.0660
229640	2296401213	Sz/Sza	case	NA	NA	NA	M	NA	NA	43.75	18	11.9167	-4.9872	-1.0457	-4.8354	0.7414	2.0130	0.8064
229659	2296591216	Sz/Sza	case	NA	NA	NA	M	2296592258	2296592308	28.25	2	13.5000	-1.5056	-0.7877	-2.9558	-3.0420	-0.3045	-0.3777
229659	2296592258	other	NA	NA	NA	NA	M	NA	NA	64	5	13.1667	1.1539	-0.4189	4.2397	0.7684	-1.4463	1.0390
229660	2296601243	Bipolar	NA	case	NA	child	F	2296602258	2296602308	38	1	14.5000	3.6675	-0.5793	2.6009	1.7211	-1.3726	1.2439
229660	2296602258	other	NA	NA	NA	father	M	NA	NA	67	5	13.1667	-0.9026	-0.6521	-2.7579	1.3433	-1.6914	0.3532
229660	2296602308	other	NA	NA	NA	mother	F	NA	NA	63	5	13.1667	-1.2428	4.4068	1.5410	-0.0112	2.9244	0.3021
229661	2296611214	Sz/Sza	case	NA	child	NA	M	2296612258	2296612308	34	1	14.5000	-1.5980	-0.9012	3.8544	0.7017	-1.1269	1.1806
229661	2296612258	other	NA	NA	father	NA	M	NA	NA	58	6	12.9167	3.6587	-0.9948	4.0136	0.6531	0.0980	1.0158
229661	2296612308	other	NA	NA	mother	NA	F	NA	NA	61	6	13.0000	3.9967	-0.4039	-1.2439	1.3637	-1.4273	0.6376
229663	2296631215	Sz/Sza	case	NA	child	NA	M	2296632258	2296632308	52	25	2.5833	-1.9597	-5.8077	-1.6831	-1.2856	0.6898	1.0571
229663	2296632258	other	NA	NA	father	NA	M	NA	NA	75	1	14.5833	2.8450	3.8103	-2.9912	0.7246	-0.4843	0.6791
229663	2296632308	other	NA	NA	mother	NA	F	NA	NA	71	1	14.5833	3.2426	3.9682	3.5533	-0.3002	0.4706	0.8822
229667	2296671213	Sz/Sza	case	NA	child	NA	M	2296672258	2296672308	41.83333333	1	14.2500	-1.6252	-0.9755	-4.6894	0.9365	-0.5928	0.9524
229667	2296672258	other	NA	NA	father	NA	M	NA	NA	68	1	14.2500	2.3479	-0.3808	-1.9118	0.1473	-1.6802	0.7589
229667	2296672308	other	NA	NA	mother	NA	F	NA	NA	66	1	14.2500	-0.0512	-0.3423	2.8207	0.4842	0.0747	-0.4568
229669	2296691244	Bipolar	NA	case	NA	child	F	2296692258	2296692308	39.25	9	14.3333	-4.5994	-1.4982	-4.3048	1.2778	1.5846	-0.1344
229669	2296692258	Bipolar	NA	NA	NA	father	M	NA	NA	77.58333333	1	14.3333	3.8973	3.4463	3.1975	1.1920	2.7389	0.6395
229669	2296692308	other	NA	NA	NA	mother	F	NA	NA	72.33333333	9	14.3333	-2.1843	3.8075	3.3676	1.4027	2.6237	0.2644
229670	2296701245	Sz/Sza	case	NA	child	NA	F	2296702258	2296702308	35	27	1.2500	-2.3553	-0.3402	-2.2392	1.2233	1.9238	-0.7746
229670	2296702258	other	NA	NA	father	NA	M	NA	NA	64	3	13.3333	2.8277	0.1200	-1.6275	1.1470	2.1899	2.7374
229670	2296702308	other	NA	NA	mother	NA	F	NA	NA	51	3	13.3333	-0.9019	-0.9731	-2.8569	1.5504	1.7542	0.8401
229674	2296741213	Sz/Sza	case	NA	child	NA	M	2296742258	2296742308	26	7	12.8333	-1.5788	-0.6678	-2.7646	-0.1708	-7.0751	0.4717
229674	2296742258	Bipolar	NA	case	father	NA	M	NA	NA	53.66666667	6	13.0000	-1.3509	3.4913	3.4590	1.8248	-2.6576	-0.7465
229674	2296742308	other	NA	NA	mother	NA	F	NA	NA	50	7	12.8333	-2.0242	-1.1780	4.0260	1.4871	-3.0409	1.4804
229682	2296821213	Sz/Sza	case	NA	child	NA	M	2296822258	2296822308	44.58333333	30	1.4167	-0.8978	-0.5514	-0.1485	-1.9189	0.7171	-0.2046
229682	2296822258	other	NA	NA	father	NA	M	NA	NA	59	2	13.6667	-1.6011	-3.2807	-2.5497	-1.3504	-0.3355	-7.6040
229682	2296822308	other	NA	NA	mother	NA	F	NA	NA	54	2	13.6667	-0.7510	-0.8478	-2.8977	0.4898	2.5757	-0.4405
229686	2296861214	Sz/Sza	case	NA	child	NA	M	2296862258	2296862308	22.58333333	1	14.1667	-7.1171	-1.2289	2.9309	0.4769	-0.4828	0.4145
229686	2296862258	other	NA	NA	father	NA	M	NA	NA	51	9	14.1667	-3.0653	-2.1536	1.9603	-1.4631	-1.8955	-0.1322
229686	2296862308	other	NA	NA	mother	NA	F	NA	NA	48	9	14.1667	-1.5563	-1.9312	3.0236	1.2267	0.1224	-0.5286
229688	2296881214	Sz/Sza	case	NA	child	NA	M	2296882258	2296882308	37.75	31	3.2500	2.9684	0.2346	4.2225	0.3079	-0.6428	-0.0640
229688	2296882258	other	NA	NA	father	NA	M	NA	NA	51	2	13.7500	2.0303	3.0211	4.0102	1.3252	0.3284	0.2235
229688	2296882308	other	NA	NA	mother	NA	F	NA	NA	48	2	13.7500	2.3129	-1.8515	3.7311	1.8031	-1.1025	0.2871
229695	2296951213	Bipolar	NA	case	NA	child	M	2296952258	2296952308	39.75	7	12.8333	2.2792	4.5882	-5.8520	1.2412	-4.7190	0.4052
229695	2296952258	other	NA	NA	NA	father	M	NA	NA	68.41666667	7	12.6667	-1.5529	-0.5709	-4.8430	1.0746	-0.5884	-5.0981
229695	2296952308	other	NA	NA	NA	mother	F	NA	NA	68.33333333	7	12.7500	2.8334	0.2244	-0.7182	-0.7052	-4.0361	-7.9408
229697	2296971244	Bipolar	NA	case	NA	child	F	2296972258	2296972308	59	32	0.9167	-1.2746	-0.8232	-4.1957	1.7057	1.4005	0.3781
229697	2296972258	other	NA	NA	NA	father	M	NA	NA	75.75	7	12.8333	1.4408	0.6845	4.3242	-2.9568	0.6101	0.3870
229697	2296972308	other	NA	NA	NA	mother	F	NA	NA	73.75	6	12.8333	-1.2977	-1.5183	2.6418	-0.8987	2.9148	-3.3050
229699	2296991214	Sz/Sza	case	NA	child	NA	M	2296992258	2296992308	51	31	3.5833	3.7649	-0.1328	-3.0388	0.0336	0.0720	1.2829
229699	2296992258	Bipolar	NA	NA	father	father	M	NA	NA	70.25	6	13.0000	-3.0139	-3.6133	-2.7357	-1.0772	2.4315	-1.3072
229699	2296992308	other	NA	NA	mother	mother	F	NA	NA	65.33333333	6	12.9167	-1.6902	-1.7027	-3.7312	-0.1116	1.7501	0.3606
229699	2296992313	Bipolar	NA	case	NA	child	M	2296992258	2296992308	43.66666667	6	13.0000	-1.2065	3.9575	-0.6696	1.8927	-0.0912	-0.9853
229699	2296992315	Sz/Sza	NA	NA	child	NA	M	2296992258	2296992308	46.16666667	26	2.9167	-1.4469	-0.1654	-4.0766	-0.7118	2.0752	-0.3856
229702	2297021214	Bipolar	NA	case	NA	child	M	2297022258	2297022308	33	6	13.0000	-0.1726	-1.0284	1.6174	2.1768	-0.8823	0.4477
229702	2297022258	other	NA	NA	NA	father	M	NA	NA	60.41666667	6	12.9167	1.3415	-0.9371	4.3389	-1.4317	-0.9782	0.1533
229702	2297022308	other	NA	NA	NA	mother	F	NA	NA	58.33333333	6	12.9167	-1.6585	-2.0860	3.8807	0.0452	-2.1053	-0.6508
229705	2297051245	Sz/Sza	case	NA	child	NA	F	2297052258	2297052308	54.25	30	1.5000	-0.6785	4.3649	-0.9428	1.0974	0.1012	-0.0655
229705	2297052258	other	NA	NA	father	NA	M	NA	NA	79.25	2	13.7500	2.9379	-0.8785	3.6178	1.2642	1.3685	2.3330
229705	2297052308	other	NA	NA	mother	NA	F	NA	NA	80.66666667	2	13.7500	2.0365	1.6415	3.8478	-2.6364	2.6422	-1.1786
229712	2297121243	Bipolar	NA	case	NA	child	F	2297122258	2297122308	22.41666667	4	13.2500	2.3466	-0.4477	0.6831	0.9701	2.6525	-0.5425
229712	2297122258	other	NA	NA	NA	father	M	NA	NA	50.91666667	5	13.1667	-1.7751	4.2766	-2.0517	1.1248	-3.3588	-0.9688
229712	2297122308	other	NA	NA	NA	mother	F	NA	NA	49.5	5	13.1667	3.2511	-0.2371	-2.8359	1.2590	0.2472	2.6344
229717	2297172258	Bipolar	NA	case	NA	NA	M	NA	NA	54.5	11	12.5000	-2.1707	-0.2929	-0.8304	0.2056	-2.3524	0.8094
229725	2297251213	Bipolar	NA	case	NA	child	M	2297252258	2297252308	28.16666667	5	13.1667	-0.6889	0.2832	1.9856	0.2858	-0.9071	1.4907
229725	2297252258	other	NA	NA	NA	father	M	NA	NA	61.33333333	7	12.8333	-0.2750	0.6105	0.1703	1.4526	0.8780	1.7470
229725	2297252308	other	NA	NA	NA	mother	F	NA	NA	56.66666667	5	13.0833	-0.9883	-1.1236	-2.2465	0.9956	-1.1377	1.5031
229730	2297301243	Bipolar	NA	case	NA	child	F	2297302258	2297302308	28.41666667	5	13.1667	1.8821	-3.9000	-1.8359	1.1994	0.5195	-2.4049
229730	2297302258	other	NA	NA	NA	father	M	NA	NA	50.5	5	13.1667	1.6077	-2.1631	2.8783	0.9399	-0.1153	-0.3838
229730	2297302308	other	NA	NA	NA	mother	F	NA	NA	50.08333333	5	13.1667	2.0714	-0.7036	-3.6839	2.1051	2.4470	0.8386
229737	2297371244	Bipolar	NA	case	NA	child	F	2297372258	2297372308	51.25	30	4.1667	-0.8366	-0.6276	-3.9698	0.2011	-4.6566	0.0868
229737	2297372258	other	NA	NA	NA	father	M	NA	NA	73.66666667	12	10.0000	3.6121	-1.6641	2.7267	0.6203	-1.0981	-1.4403
229737	2297372308	other	NA	NA	NA	mother	F	NA	NA	70.08333333	12	10.0000	2.5998	-0.1152	-1.4066	-1.0626	-0.1521	-0.1371
229738	2297381243	Bipolar	NA	case	NA	child	F	2297382258	2297382308	53.58333333	32	4.1667	-0.4597	-0.8862	-0.2674	0.5067	0.0253	0.7202
229738	2297382258	other	NA	NA	NA	father	M	NA	NA	71.66666667	7	12.8333	-0.4495	0.0996	4.0949	-0.2860	1.9478	0.0052
229738	2297382308	other	NA	NA	NA	mother	F	NA	NA	70.25	7	12.8333	-1.7459	-0.5785	0.3768	1.0669	1.3895	-2.8633
229740	2297401244	Bipolar	NA	case	NA	child	F	2297402258	2297402308	22.5	4	13.2500	-0.3070	-6.4592	-2.4094	1.7492	0.1747	-0.1274
229740	2297402258	other	NA	NA	NA	father	M	NA	NA	57.5	4	13.2500	-1.9790	-1.5181	-3.6895	2.2343	1.3617	0.5730
229740	2297402308	other	NA	NA	NA	mother	F	NA	NA	52.16666667	4	13.2500	-1.2469	-2.8400	-6.4968	1.4028	2.9809	-1.1274
229751	2297511215	Sz/Sza	case	NA	child	NA	M	2297512258	2297512308	35.58333333	29	2.0833	-1.2378	0.0552	-1.5217	-0.3750	0.3873	-0.3973
229751	2297512258	Bipolar	NA	case	father	NA	M	NA	NA	61.75	5	13.1667	1.7398	-0.3151	4.6416	-0.1070	1.1574	0.3656
229751	2297512308	other	NA	NA	mother	NA	F	NA	NA	55.08333333	5	13.1667	3.0099	1.2224	3.5449	-1.4125	3.1685	0.0623
229752	2297520213	other	NA	NA	NA	mother	F	NA	NA	43.58333333	5	13.1667	2.3085	-1.9000	3.5602	1.0722	0.1387	0.1515
229752	2297522314	other	NA	NA	NA	father	M	NA	NA	45.08333333	5	13.1667	2.8173	0.0542	-3.0990	2.3386	-2.2368	0.4146
229752	2297526714	Bipolar	NA	case	NA	child	M	2297522314	2297520213	28.33333333	29	2.4167	-1.3824	-0.8344	-2.7020	0.9096	0.1259	0.6818
229754	2297541244	Sz/Sza	case	NA	child	NA	F	2297542258	2297542308	38	5	13.1667	-1.2428	-0.0927	3.8927	1.3312	1.6385	-0.4700
229754	2297542258	other	NA	NA	father	NA	M	NA	NA	71.41666667	5	13.1667	2.7960	3.0029	-1.0059	-1.7829	1.5195	-6.5266
229754	2297542308	other	NA	NA	mother	NA	F	NA	NA	64.33333333	5	13.1667	1.7875	3.0887	-2.1479	0.5623	-1.2965	-0.5151
229758	2297581216	Bipolar	NA	case	NA	NA	M	NA	NA	27.5	6	13.0000	-1.1838	-0.5910	2.0652	-0.1474	0.5489	0.0851
229763	2297631245	Bipolar	NA	case	NA	child	F	2297632258	2297632308	39.83333333	6	12.9167	-1.4272	-1.8022	-3.4093	-0.3556	0.2834	0.7898
229763	2297632258	other	NA	NA	father	father	M	NA	NA	76.83333333	6	12.9167	2.7823	3.8550	2.7845	-5.0259	0.2615	-0.6280
229763	2297632308	other	NA	NA	mother	mother	F	NA	NA	80.16666667	6	12.9167	-1.0121	-0.9948	4.3214	-1.7490	0.1859	3.3874
229763	2297632343	Sz/Sza	case	NA	child	NA	F	2297632258	2297632308	46.83333333	6	12.9167	-2.2752	-2.2876	-5.1462	0.9532	-2.1833	-1.8732
229764	2297641245	Bipolar	NA	case	NA	child	F	2297642258	2297642308	45.08333333	7	12.8333	-1.6246	3.5408	3.8053	0.1131	-1.5173	-1.1395
229764	2297642258	other	NA	NA	NA	father	M	NA	NA	79.33333333	15	12.7500	2.4000	0.3012	4.1017	1.0323	-0.4522	1.1007
229764	2297642308	other	NA	NA	NA	mother	F	NA	NA	75.41666667	10	12.7500	2.9105	-1.1758	-0.8205	-0.8158	-2.7525	-1.0926
229765	2297651213	Sz/Sza	case	NA	child	NA	M	2297652258	2297652308	46.58333333	27	1.2500	-1.8345	-1.0701	4.7466	-9.4182	-0.4877	0.2114
229765	2297652258	other	NA	NA	father	NA	M	NA	NA	63	2	13.6667	-1.0161	-2.3547	2.5633	-0.2242	-2.8780	1.1683
229765	2297652308	other	NA	NA	mother	NA	F	NA	NA	60	2	13.6667	1.5583	-0.1933	3.6344	-0.5857	-0.5436	0.8773
229766	2297661214	Bipolar	NA	case	NA	child	M	2297662258	2297662308	36.08333333	8	12.6667	-1.0913	-0.0486	-0.3313	1.0466	-2.1985	-0.5664
229766	2297662258	other	NA	NA	NA	father	M	NA	NA	63.75	8	12.5833	2.7924	2.5669	-3.3971	-0.6415	0.4762	1.0337
229766	2297662308	other	NA	NA	NA	mother	F	NA	NA	60.58333333	12	12.5000	-1.5781	3.0765	-0.0050	1.5204	0.9519	0.4116
229771	2297711214	Bipolar	NA	case	NA	child	M	2297712258	2297712308	38.66666667	8	12.5833	3.1987	-1.3913	1.0753	-0.2855	0.6445	-0.0423
229771	2297712258	other	NA	NA	NA	father	M	NA	NA	NA	11	12.5833	1.8770	-1.3296	-3.6423	1.3050	-0.9272	-0.7878
229771	2297712308	other	NA	NA	NA	mother	F	NA	NA	NA	11	12.5833	3.2917	0.2628	3.9882	-0.7326	0.6725	-0.1718
229772	2297721213	Sz/Sza	case	NA	child	NA	M	2297722258	2297722308	50.08333333	5	13.1667	-1.4051	4.3660	-1.4823	-0.7888	-2.0539	-0.2829
229772	2297722258	other	NA	NA	father	NA	M	NA	NA	73.83333333	4	13.1667	3.0907	-0.7488	3.4465	-3.2230	1.2354	0.5042
229772	2297722308	Bipolar	NA	case	mother	NA	F	NA	NA	82	31	2.3333	3.5969	0.3807	3.8660	0.6319	-0.8747	0.7673
229773	2297731216	Bipolar	NA	case	NA	child	M	2297732258	2297732308	46.5	10	12.7500	-1.3850	-0.6498	3.0844	-0.4643	1.2133	-0.2194
229773	2297732258	other	NA	NA	NA	father	M	NA	NA	78.08333333	10	12.7500	3.0718	0.1915	2.1612	-0.7111	1.3028	-0.4470
229773	2297732308	other	NA	NA	NA	mother	F	NA	NA	73.83333333	10	12.7500	1.8850	-0.7753	2.7024	-1.1164	-0.6439	-1.0926
229779	2297791245	Bipolar	NA	case	NA	NA	F	2297792258	2297792308	30.08333333	30	1.6667	-0.7406	-0.3547	-0.6056	-2.2793	-1.7058	1.0601
229779	2297792258	Bipolar	NA	NA	NA	NA	M	NA	NA	66.41666667	10	12.7500	-1.1195	2.3701	3.1621	0.6741	0.8549	1.1829
229784	2297841213	Bipolar	NA	case	NA	child	M	2297842258	2297842308	51.41666667	25	2.6667	-1.3566	0.4739	4.4026	0.8751	-4.0390	0.0748
229784	2297842258	other	NA	NA	NA	father	M	NA	NA	67.41666667	3	13.3333	2.2266	-0.3152	-1.9076	1.3136	-1.5213	-7.6120
229784	2297842308	other	NA	NA	NA	mother	F	NA	NA	65	3	13.3333	-0.6964	-1.1430	-1.6926	-1.8141	-2.7914	-0.5225
229789	2297891243	Sz/Sza	case	NA	child	NA	F	2297892258	2297892308	29	1	14.2500	-2.0402	0.0245	3.5754	1.1447	-2.2022	1.0538
229789	2297892258	other	NA	NA	father	NA	M	NA	NA	59	1	14.2500	0.9210	-0.7323	-2.7963	1.1538	4.0927	-0.5366
229789	2297892308	other	NA	NA	mother	NA	F	NA	NA	54.5	1	14.2500	1.0903	-3.2683	-2.3268	-0.9350	0.1271	-1.4110
229789	2297892314	Sz/Sza	NA	NA	child	NA	M	2297892258	2297892308	30	1	14.2500	-1.3297	0.0097	-2.3268	0.5981	1.2437	2.3571
229794	2297942344	Bipolar	NA	case	NA	NA	F	NA	NA	55.25	25	2.5000	-0.5205	-0.4464	3.3258	-1.9467	-0.4445	0.4285
229796	2297961214	Sz/Sza	case	NA	child	NA	M	2297962258	2297962308	59.16666667	25	2.7500	-0.5709	-0.8611	-1.9459	-0.9958	2.0557	-0.3834
229796	2297962258	other	NA	NA	father	NA	M	NA	NA	78.75	8	12.5833	2.9973	-0.5433	-1.8611	1.3041	0.6074	0.7024
229796	2297962308	other	NA	NA	mother	NA	F	NA	NA	77.58333333	8	12.5833	2.4510	3.7202	-2.1955	0.1826	-0.0093	-0.1122
229798	2297981213	Sz/Sza	NA	NA	NA	NA	M	NA	NA	51.16666667	11	12.7500	-1.2862	0.0242	-7.3518	1.1023	0.2835	0.2564
229798	2297982314	Sz/Sza	case	NA	NA	NA	M	NA	NA	46.41666667	7	12.7500	-1.3291	-0.0288	-4.5256	1.1648	0.9005	0.2931
229799	2297991215	Sz/Sza	case	NA	child	NA	M	2297992258	2297992308	21.16666667	6	12.9167	-1.4816	-2.2172	-0.5613	1.2059	-3.3532	0.2423
229799	2297992258	other	NA	NA	father	NA	M	NA	NA	53	7	12.8333	-1.4913	-0.6374	1.5951	1.4335	0.1290	-0.2494
229799	2297992308	other	NA	NA	mother	NA	F	NA	NA	53	6	12.9167	3.0310	-3.2876	-6.7312	1.4916	1.3157	-3.0431
229800	2298001243	Sz/Sza	NA	NA	NA	NA	F	NA	NA	38.75	1	14.5000	-1.9200	3.4332	3.9579	1.0697	0.7973	1.7149
229800	2298002314	Sz/Sza	case	NA	NA	NA	M	NA	NA	50.41666667	31	1.9167	2.2372	3.2197	4.3923	-0.6014	-0.7439	0.1046
229800	2298002315	Sz/Sza	NA	NA	NA	NA	M	NA	NA	32.83333333	13	14.5000	-2.1400	-0.9740	3.6969	0.6367	-1.8176	-2.1199
229802	2298021243	Sz/Sza	case	NA	child	NA	F	2298022258	2298022308	47.25	2	13.5833	-1.0791	0.5097	-2.1431	-1.3634	-4.2268	0.1524
229802	2298022258	other	NA	NA	father	NA	M	NA	NA	76	3	13.4167	1.0091	2.2213	3.3858	-2.0833	-0.2689	0.5658
229802	2298022308	other	NA	NA	mother	NA	F	NA	NA	70	3	13.4167	2.5260	3.6605	2.6414	-2.8907	-2.4913	1.6159
229805	2298051214	Bipolar	NA	case	NA	child	M	2298052258	2298052308	37.75	28	2.2500	3.3632	-2.8895	-4.0714	-1.5000	-0.6697	0.4718
229805	2298052258	other	NA	NA	NA	father	M	NA	NA	58.16666667	12	12.4167	-2.5764	-0.8851	-0.8176	-0.6969	0.9659	-0.9752
229805	2298052308	other	NA	NA	NA	mother	F	NA	NA	52.41666667	15	12.4167	-2.3641	-1.8291	-2.0595	-1.4053	0.7872	-0.2276
229810	2298101213	Bipolar	NA	case	NA	NA	M	2298102258	2298102308	51.33333333	30	1.5833	-0.9899	-0.2075	-1.7425	0.6844	2.8724	-1.1776
229810	2298102258	other	NA	NA	NA	NA	M	NA	NA	67.16666667	17	12.2500	-2.7816	-0.3265	4.4108	-1.0093	-0.0828	1.7067
229813	2298131213	Bipolar	NA	case	NA	child	M	2298132258	2298132308	26.41666667	10	12.8333	-2.6238	-0.6737	3.1777	0.9635	-0.1573	2.5254
229813	2298132258	other	NA	NA	NA	father	M	NA	NA	60.5	10	12.7500	-2.3705	-0.2498	2.9879	-1.4894	-0.6232	0.1009
229813	2298132308	other	NA	NA	NA	mother	F	NA	NA	55.83333333	10	12.8333	-3.9286	-1.7360	1.0809	0.8507	2.8630	0.0030
229814	2298141243	Sz/Sza	case	NA	NA	NA	F	NA	NA	16.41666667	15	12.4167	-4.2309	-1.3189	-4.2522	1.0346	1.8948	0.8683
229816	2298161243	Bipolar	NA	case	NA	NA	F	NA	NA	56.66666667	17	12.1667	-2.3273	-1.7715	-2.1367	1.1976	-1.2135	-0.5864
229816	2298162344	Bipolar	NA	NA	NA	NA	F	NA	NA	47.08333333	17	12.1667	4.1054	0.1171	-4.0909	0.6537	0.2657	1.3094
229819	2298191213	Sz/Sza	case	NA	child	NA	M	2298192258	2298192308	60	29	2.0000	-1.0199	-1.1203	-5.0718	-0.1292	0.7320	-0.2903
229819	2298192258	other	NA	NA	father	NA	M	NA	NA	81.58333333	7	12.6667	1.2224	-1.6912	-4.2580	-0.2124	0.9228	-2.2330
229819	2298192308	other	NA	NA	mother	NA	F	NA	NA	76.66666667	8	12.6667	3.3375	-0.0008	4.1375	0.8354	0.7960	0.3619
229821	2298211214	Bipolar	NA	case	NA	child	M	2298212258	2298212308	57.58333333	31	3.8333	-2.0957	-0.0123	0.2696	1.0437	2.0915	0.9319
229821	2298212258	other	NA	NA	NA	father	M	NA	NA	76.91666667	18	12.0833	2.9095	-1.7018	4.0922	-1.1255	-0.7738	-0.0121
229821	2298212308	other	NA	NA	NA	mother	F	NA	NA	78	21	10.7500	-1.4852	2.2646	3.8789	-1.8553	2.0634	-1.5998
229822	2298221243	Bipolar	NA	case	NA	NA	F	NA	NA	56.83333333	25	2.6667	3.6806	0.9567	3.7802	1.2844	-0.8464	-0.2754
229827	2298271213	Sz/Sza	case	NA	NA	NA	M	NA	NA	45.75	21	10.6667	-2.3534	-3.5609	0.3303	2.5083	1.4495	0.9424
229831	2298311243	Bipolar	NA	case	NA	child	F	2298312258	2298312308	26.83333333	30	4.0000	-0.7560	-0.4184	4.3746	0.9903	2.3379	-0.7139
229831	2298312258	other	NA	NA	NA	father	M	NA	NA	46.5	4	13.2500	-1.8616	-1.6176	-0.1305	2.1176	2.1058	-0.4355
229831	2298312308	other	NA	NA	NA	mother	F	NA	NA	46.91666667	3	13.2500	1.8493	-1.3737	-1.7104	1.7341	2.7015	-0.0068
229833	2298332343	Sz/Sza	case	NA	NA	NA	F	NA	NA	55.83333333	9	14.1667	-7.8000	3.0062	-7.1031	1.7768	2.0384	-7.6502
229839	2298391215	Sz/Sza	case	NA	NA	NA	M	NA	NA	56.75	27	1.3333	2.6854	-0.6501	1.9947	-2.7788	1.3820	0.0958
229840	2298402345	Sz/Sza	case	NA	NA	NA	F	NA	NA	51.41666667	31	2.6667	3.6475	2.6535	-0.9891	1.2861	2.1629	0.5632
229841	2298411213	Bipolar	NA	case	NA	child	M	2298412258	2298412308	31.83333333	4	13.2500	-1.2323	-1.1771	-4.9119	1.9975	-1.4601	0.2911
229841	2298412258	other	NA	NA	NA	father	M	NA	NA	63.91666667	4	13.2500	-0.6042	3.8002	2.3201	-1.9698	1.7014	-1.3684
229841	2298412308	other	NA	NA	NA	mother	F	NA	NA	57.25	8	12.5833	-1.1566	-1.7657	-0.1955	1.3298	-1.0682	0.2874
229842	2298421216	Sz/Sza	case	NA	child	NA	M	2298422258	2298422308	46.25	32	0.9167	3.8821	0.2617	4.4474	-0.2359	0.7494	0.5694
229842	2298422258	other	NA	NA	father	NA	M	NA	NA	68	2	13.6667	1.8618	-0.9588	3.3751	0.9497	1.2709	-0.1861
229842	2298422308	other	NA	NA	mother	NA	F	NA	NA	67	2	13.7500	2.3366	-0.1802	2.6185	1.0420	0.2590	1.3087
229844	2298441243	Bipolar	NA	case	NA	child	F	2298442258	2298442308	54.75	29	2.3333	-0.3726	0.1694	-2.8419	1.0127	1.1912	-0.0243
229844	2298442258	other	NA	NA	NA	father	M	NA	NA	73.58333333	3	13.4167	3.5308	-1.8249	-1.4157	0.9150	1.7817	-0.7844
229844	2298442308	other	NA	NA	NA	mother	F	NA	NA	72.83333333	3	13.4167	3.2407	-0.4464	3.3215	0.8005	0.4293	1.1423
229846	2298461213	Sz/Sza	case	NA	child	NA	M	2298462258	2298462308	39.91666667	26	3.0833	-3.1024	-6.4926	-3.7637	-0.1227	1.2225	-0.6336
229846	2298462258	other	NA	NA	father	NA	M	NA	NA	57	3	13.3333	3.2754	-2.1430	3.8425	-0.1992	1.8354	1.2802
229846	2298462308	other	NA	NA	mother	NA	F	NA	NA	56	3	13.3333	3.3328	-2.6576	-4.0145	1.0094	1.6719	-1.0232
229851	2298512258	other	NA	NA	father	NA	M	NA	NA	67.25	10	13.9167	1.0643	2.7438	0.3939	-0.4379	-1.9125	-0.0798
229851	2298512308	other	NA	NA	mother	NA	F	NA	NA	61.33333333	1	14.2500	-3.0846	2.7563	-6.4967	1.6131	0.1778	-0.6922
229851	2298512344	Sz/Sza	case	NA	child	NA	F	2298512258	2298512308	38.25	1	14.2500	-3.4997	-1.3808	-5.1748	1.2815	0.9303	-2.2411
229854	2298541214	Sz/Sza	case	NA	child	NA	M	2298542258	2298542308	33.58333333	27	1.2500	-0.9840	-2.3402	4.6250	-0.3506	0.4634	0.3614
229854	2298542258	other	NA	NA	father	NA	M	NA	NA	53	3	13.2500	-1.7599	-0.7332	2.0021	-1.6995	0.4021	-1.4681
229854	2298542308	other	NA	NA	mother	NA	F	NA	NA	55	3	13.2500	-1.5606	-2.5543	3.3189	0.6162	2.3083	-1.7187
229855	2298551214	Bipolar	NA	case	NA	child	M	2298552258	2298552308	28.83333333	4	13.2500	-1.2469	-3.1031	3.6402	0.5210	-1.1432	1.2274
229855	2298552258	other	NA	NA	NA	father	M	NA	NA	57	4	13.2500	-1.0934	-1.1031	4.0582	2.0888	-0.0933	1.6996
229855	2298552308	other	NA	NA	NA	mother	F	NA	NA	55	4	13.1667	-1.2599	-1.2117	2.8092	-0.9229	-2.3340	-1.0454
229857	2298571213	Sz/Sza	case	NA	NA	NA	M	NA	NA	28.41666667	12	12.5000	3.1042	-6.5669	3.6451	0.3602	1.4326	-1.3832
229861	2298611216	Bipolar	NA	case	NA	child	M	2298612258	2298612308	42.08333333	2	13.4167	-2.7563	-2.8908	-2.0216	1.4914	-2.0297	-3.3965
229861	2298612258	other	NA	NA	NA	father	M	NA	NA	73	2	13.4167	1.1647	-4.0063	3.8043	-1.2542	0.6296	2.0185
229861	2298612308	other	NA	NA	NA	mother	F	NA	NA	78	2	13.4167	-1.5583	3.0723	3.3057	0.7168	-2.5292	1.5499
229863	2298631214	Sz/Sza	NA	NA	child	NA	M	2298632258	2298632308	39.75	5	13.1667	2.2429	-2.7845	4.3778	0.4243	0.2952	1.3594
229863	2298632258	other	NA	NA	father	NA	M	NA	NA	67	5	13.1667	2.2821	3.2699	3.1901	0.9837	-5.8613	-1.3224
229863	2298632308	Sz/Sza	case	NA	mother	NA	F	NA	NA	60.66666667	11	13.0833	3.7203	0.2547	3.8710	1.1958	2.6154	-0.1565
229865	2298651214	Sz/Sza	case	NA	child	NA	M	2298652258	2298652308	44.25	9	14.1667	-3.0109	-1.7844	-3.0156	1.7068	0.4550	0.0133
229865	2298652258	other	NA	NA	father	NA	M	NA	NA	84	10	13.8333	-0.9287	0.1310	3.4377	-0.5495	0.5073	0.2064
229865	2298652308	other	NA	NA	mother	NA	F	NA	NA	76	10	13.8333	3.1427	3.3258	0.6259	0.8190	-1.3552	-0.7652
229867	2298672258	other	NA	NA	NA	NA	M	NA	NA	74	9	14.1667	3.3177	4.0012	-4.5181	-0.3855	-0.5263	-0.0386
229867	2298672308	other	NA	NA	NA	NA	F	NA	NA	70	9	14.1667	-1.4990	3.0313	-3.1962	0.5557	1.6611	0.4501
229869	2298691213	Bipolar	NA	case	NA	NA	M	NA	NA	74.16666667	31	3.8333	3.0852	3.5021	-1.2222	0.7010	-1.4388	0.5048
229871	2298711214	Sz/Sza	case	NA	child	NA	M	2298712258	2298712308	34.25	26	3.0833	-0.2094	-0.1916	-0.8762	-0.3893	1.9467	1.0206
229871	2298712258	Bipolar	NA	case	father	NA	M	NA	NA	57.16666667	2	13.7500	1.5351	4.2477	-0.0397	1.4444	1.0449	1.8257
229871	2298712308	other	NA	NA	mother	NA	F	NA	NA	55	2	13.7500	-1.3589	-1.0215	-2.6067	1.3239	2.0511	0.4952
229872	2298721244	Sz/Sza	case	NA	NA	NA	F	NA	NA	41.5	3	13.4167	2.5784	4.1570	-0.0121	1.8863	-1.5261	0.5086
229874	2298741213	Sz/Sza	case	NA	child	NA	M	2298742258	2298742308	25.41666667	16	12.3333	-1.5779	-0.4412	-4.0438	1.5736	2.9484	1.4501
229874	2298742258	other	NA	NA	father	NA	M	NA	NA	55.25	16	12.3333	-1.3418	4.3118	-2.0438	1.2505	0.5290	1.4270
229874	2298742308	other	NA	NA	mother	NA	F	NA	NA	53.66666667	16	12.3333	-2.1156	-1.0006	-5.4588	1.1021	0.2378	-0.1613
229875	2298751215	Sz/Sza	case	NA	child	NA	M	2298752258	2298752308	45.75	30	3.7500	0.0814	0.7133	1.2622	-0.9583	1.5035	0.4213
229875	2298752258	other	NA	NA	father	NA	M	NA	NA	62	4	13.2500	-2.0543	-1.3806	-1.4745	0.6649	0.6019	0.8656
229875	2298752308	other	NA	NA	mother	NA	F	NA	NA	59	4	13.2500	-1.0161	-2.1031	3.6800	2.4582	1.8895	0.1834
229876	2298761243	Sz/Sza	case	NA	child	NA	F	2298762258	2298762308	48	4	13.2500	-1.4022	-0.7811	-6.4968	1.5818	-2.2055	0.4483
229876	2298762258	other	NA	NA	father	NA	M	NA	NA	80	4	13.2500	2.8883	2.9673	-3.3269	1.3058	-1.8011	-1.2429
229876	2298762308	other	NA	NA	mother	NA	F	NA	NA	76	4	13.2500	2.6080	-0.6971	-2.7964	-3.2543	2.0424	0.0910
229880	2298801214	Sz/Sza	case	NA	child	NA	M	2298802258	2298802308	44	25	3.3333	-1.3906	1.0889	2.2469	-0.2141	1.3002	-0.0438
229880	2298802258	other	NA	NA	father	NA	M	NA	NA	63	3	13.2500	-1.9602	3.7088	3.0929	-1.2081	0.5689	-0.9473
229880	2298802308	other	NA	NA	mother	NA	F	NA	NA	57	3	13.2500	-2.1929	2.1535	2.7377	-1.1076	2.2161	0.6713
229882	2298821214	Bipolar	NA	case	NA	child	M	2298822258	2298822308	34.16666667	29	1.9167	3.0477	-1.0341	-0.6410	-1.2378	0.5921	0.9268
229882	2298822258	other	NA	NA	NA	father	M	NA	NA	53	3	13.3333	-1.2312	-3.0055	-4.9076	1.4128	0.8216	-1.9630
229882	2298822308	other	NA	NA	NA	mother	F	NA	NA	52	4	13.2500	2.0256	-0.4477	3.3919	-2.0803	2.4384	1.4201
229888	2298881214	Sz/Sza	case	NA	child	NA	M	2298882258	2298882308	32	4	13.1667	-2.1594	-4.8362	-1.3025	-2.4788	-1.5877	-1.4005
229888	2298882258	other	NA	NA	father	NA	M	NA	NA	61	6	12.9167	-2.1821	-0.9371	3.5519	-4.0259	-2.4952	0.7557
229888	2298882308	other	NA	NA	mother	NA	F	NA	NA	59	6	12.9167	-1.7226	3.4779	4.1644	-0.9515	0.2090	-3.8207
229908	2299081243	Bipolar	NA	case	NA	child	F	2299082258	2299082308	28.83333333	5	13.1667	-0.5978	-0.5781	-0.7021	-0.5859	0.8936	1.8160
229908	2299082258	other	NA	NA	NA	father	M	NA	NA	52.33333333	4	13.1667	-2.3363	4.5689	-0.4923	-0.5449	0.5510	-0.9441
229908	2299082308	other	NA	NA	NA	mother	F	NA	NA	51.33333333	5	13.1667	-0.9148	-0.1451	-1.5464	1.9584	0.1904	1.2081
229911	2299111245	Bipolar	NA	case	NA	child	F	2299112258	2299112308	35.41666667	3	13.2500	-4.0554	-4.1392	3.8418	0.9402	-2.3505	-0.0453
229911	2299112258	other	NA	NA	NA	father	M	NA	NA	74.66666667	3	13.2500	2.5819	-2.4612	3.8461	-2.7856	2.5226	-0.9917
229911	2299112308	other	NA	NA	NA	mother	F	NA	NA	64.25	3	13.2500	-1.1750	0.4696	3.3810	-0.4200	-1.9672	0.0233
229912	2299121214	Sz/Sza	case	NA	child	NA	M	2299122258	2299122308	32.16666667	16	12.3333	-3.5462	-6.2827	-2.7958	1.3527	-4.0102	-1.2438
229912	2299122258	other	NA	NA	father	NA	M	NA	NA	63	16	12.3333	2.3236	-2.3416	2.7652	0.1123	-1.8007	0.8635
229912	2299122308	other	NA	NA	mother	NA	F	NA	NA	65.33333333	16	12.3333	3.0283	3.5860	2.4973	1.1123	-2.0102	-1.1613
229915	2299151213	Bipolar	NA	case	NA	child	M	2299152258	2299152308	10.58333333	5	13.1667	-2.4755	-1.2371	-1.7964	1.0559	-1.6914	0.6266
229915	2299152258	other	NA	NA	NA	father	M	NA	NA	40.83333333	5	13.1667	-2.8432	-3.6776	-3.0059	-0.9639	0.5650	-1.6344
229915	2299152308	other	NA	NA	NA	mother	F	NA	NA	40.41666667	5	13.1667	-0.9645	-0.1631	-1.7205	0.0722	2.9653	1.9213
229916	2299161216	Sz/Sza	case	NA	child	NA	M	2299162258	2299162308	26.08333333	11	12.5000	-2.5033	-0.7935	-2.9459	1.0721	0.3965	1.0957
229916	2299162258	other	NA	NA	father	NA	M	NA	NA	73.91666667	11	12.5000	3.5370	3.3190	1.2505	1.3188	1.1676	-0.1973
229916	2299162308	other	NA	NA	mother	NA	F	NA	NA	67.25	11	12.5000	2.6366	-0.5152	-6.3382	0.8144	1.8130	-2.1359
[truncated: 661 more rows]
