# Supplementary material for: Infection and Inflammation in Schizophrenia and Bipolar Disorder: A Genome Wide Study for Interactions with Genetic Variation
Source: PLoS One. 2015 Mar 17;10(3):e0116696. doi: 10.1371/journal.pone.0116696 (PMC4363491; doi:10.1371/journal.pone.0116696)
Supplement: S1 Dataset Info — (TXT) [file pone.0116696.s002.txt]

VARIABLE DESCRIPTION

FAMID: Family ID
ID: individual ID
status: affection status (SZ/SZA, Bipolar, control, other (mostly parents))
sz_case_control (binary indicating independent cases and controls for comparisons)
bp_case_control (binary indicating independent cases and controls for comparisons)
family_SZ (indicator of membership in a SZ trio)
family_BP (indicator of membership in a BP trio)
sex 
MOM_ID (ID of the individuals mother)
FA_ID (ID of the individuals father)
age_at_plasma (age at which plasme was drawn)
plate (plate in which individual was included for Ab measurements)
storageYears (Years of plasme storage)
cmvigg_z_r1 (cmv IgG normalized and adjusted. See bellow)
toxoigg_z_r1 (Toxoplasma IgG normalized and adjusted. See bellow)
hsv1igg_z_r1 (hsv1 IgG normalized and adjusted. See bellow)
hhv6igg_z_r1 (hhv6 IgG normalized and adjusted. See bellow)
crp_79102_z_r1 (crp IgG normalized and adjusted. See bellow)
gliadinigg_z_r1 (gliadin IgG normalized and adjusted. See bellow)

NOTES:
Antibody measurements are after data cleaning for the effects of assay processing plate and plasma storage years as described in the text but before conversion to binary. The conversion threshold were:
toxoigg_z_r1 >1.8905,positive ELSE negative
cmvigg_z_r1>0.714679,positive ELSE negative
hsv1igg_z_r1>1.094918,positive ELSE negative
