# Supplementary material for: Infection and Inflammation in Schizophrenia and Bipolar Disorder: A Genome Wide Study for Interactions with Genetic Variation
Source: PLoS One. 2015 Mar 17;10(3):e0116696. doi: 10.1371/journal.pone.0116696 (PMC4363491; doi:10.1371/journal.pone.0116696)
Supplement: S1 Table — bp location corresponds to hg19; N: number informative individuals; OR: odds ratio. Many but not all of these SNPs are in strong LD (see S1 Fig). (XLSX) [file pone.0116696.s004.xlsx]

## Sheet: HSV1-significant-interactions
Table S1: Details on the 46 HLA region SNPs associated with SZ and showing an interaction with HSV1 Ab. bp location corresponds to hg19; N: number informative individuals; OR: odds ratio. Many but not all of these SNPs are in strong LD (see Figure S1).
SNP_ID	chromosome	bp	allele	interaction	N	beta	p-interaction	OR-PGC	p-PGC
rs523383	6	25869848	G	HSV1 x genotype	651	-2.042	0.04111	0.892706	2.847e-12
rs10484435	6	26031811	C	HSV1 x genotype	658	-2	0.0455	0.862002	2.632e-15
rs4713062	6	26948195	G	HSV1 x genotype	656	-2.313	0.02073	0.933323	1.253e-09
rs9368480	6	26955750	A	HSV1 x genotype	657	-2.347	0.01893	0.93697	1.452e-08
rs4358615	6	26998567	A	HSV1 x genotype	661	-2.516	0.01188	0.93351	1.335e-09
rs4424065	6	27036456	T	HSV1 x genotype	655	-2.301	0.02138	0.9445	9.862e-08
rs7451149	6	27057518	G	HSV1 x genotype	661	-2.465	0.0137	0.944403	9.027e-08
rs9393848	6	27688369	T	HSV1 x genotype	661	-2.551	0.01075	0.92155	7.965e-11
rs9468203	6	27688667	G	HSV1 x genotype	658	-2.613	0.008969	0.921914	9.849e-11
rs9348775	6	27695329	T	HSV1 x genotype	660	-2.879	0.003989	0.92339	1.671e-10
rs9461405	6	27719375	T	HSV1 x genotype	661	-2.848	0.004404	0.92146	5.193e-11
rs7776351	6	27726731	A	HSV1 x genotype	656	-2.591	0.009581	0.92302	1.261e-10
rs9468220	6	27732976	A	HSV1 x genotype	661	-2.036	0.04177	0.91879	4.434e-11
rs10484401	6	27746590	A	HSV1 x genotype	658	-2.251	0.0244	0.920446	1.138e-10
rs2179095	6	27750858	A	HSV1 x genotype	659	-2.551	0.01073	0.92109	6.958e-11
rs200994	6	27813813	A	HSV1 x genotype	661	-2.761	0.005757	0.92146	3.95e-10
rs200991	6	27815494	A	HSV1 x genotype	661	-2.397	0.01652	0.89548	2.926e-13
rs200956	6	27839746	G	HSV1 x genotype	659	-2.046	0.0408	0.903302	8.551e-12
rs200973	6	27858421	G	HSV1 x genotype	647	-2.798	0.00514	0.902128	1.999e-12
rs149946	6	27970031	A	HSV1 x genotype	661	-2.449	0.01431	0.92478	1.226e-09
rs149976	6	27987776	C	HSV1 x genotype	658	-1.991	0.0465	0.93576	1.39e-09
rs202906	6	28011652	C	HSV1 x genotype	655	-2.419	0.01556	0.861653	8.477e-19
rs203888	6	28021589	T	HSV1 x genotype	658	-2.471	0.01348	0.9257	1.332e-09
rs9393881	6	28023751	G	HSV1 x genotype	652	-2.522	0.01168	0.925797	1.874e-09
rs9295755	6	28033174	C	HSV1 x genotype	661	-2.101	0.03568	0.926818	4.561e-09
rs9295756	6	28033396	T	HSV1 x genotype	658	-2.156	0.03108	0.92682	4.49e-09
rs10484403	6	28033523	G	HSV1 x genotype	659	-2.029	0.04249	0.926818	4.583e-09
rs16893666	6	28054707	C	HSV1 x genotype	661	-2.073	0.03821	0.927093	4.204e-09
rs203884	6	28077374	T	HSV1 x genotype	656	-2.229	0.02582	0.93847	9.992e-08
rs17711344	6	28077602	A	HSV1 x genotype	653	-2.194	0.02821	0.92811	7.167e-09
rs6932109	6	28078303	A	HSV1 x genotype	661	-2.159	0.03081	0.92914	1.114e-08
rs1225710	6	28100640	C	HSV1 x genotype	661	-2.056	0.03976	0.934545	5.685e-10
rs868987	6	28110148	A	HSV1 x genotype	660	-2.102	0.03552	0.92747	5.759e-09
rs1225715	6	28113373	C	HSV1 x genotype	659	-2.055	0.03983	0.935944	1.411e-09
rs1233704	6	28166923	A	HSV1 x genotype	661	-2.498	0.0125	0.92737	3.666e-09
rs1233701	6	28168726	C	HSV1 x genotype	661	-2.498	0.0125	0.926913	3.191e-09
rs1233699	6	28169158	T	HSV1 x genotype	661	-2.498	0.0125	0.92747	3.963e-09
rs1237875	6	28173010	A	HSV1 x genotype	661	-2.498	0.0125	0.92719	3.392e-09
rs9468317	6	28198456	G	HSV1 x genotype	660	-2.957	0.003102	0.909554	2.148e-11
rs9380069	6	28203300	G	HSV1 x genotype	658	-2.158	0.03095	0.874937	6.686e-17
rs9393909	6	28207200	A	HSV1 x genotype	654	-2.941	0.003268	0.91001	2.639e-11
rs1778508	6	28229881	C	HSV1 x genotype	656	-2.446	0.01446	0.877393	5.558e-17
rs1936365	6	28268452	C	HSV1 x genotype	661	-2.268	0.02332	0.88444	2.417e-15
rs853681	6	28296650	T	HSV1 x genotype	654	-2.118	0.0342	0.88259	8.476e-16
rs13196606	6	28370078	T	HSV1 x genotype	659	-2.177	0.02946	0.90411	1.173e-15
rs3129063	6	29645613	A	HSV1 x genotype	661	-2.526	0.01154	0.90946	3.975e-13
